# Supplementary material for: Unbiased proteomics and multivariable regularized regression techniques identify SMOC1, NOG, APCS, and NTN1 in an Alzheimer’s disease brain proteomic signature
Source: NPJ Aging. 2023 Jul 6;9(1):18. doi: 10.1038/s41514-023-00112-6 (PMC10326005; doi:10.1038/s41514-023-00112-6)
Supplement: Supplementary file 3 — Supplementary Table 1 and 3 [file 41514_2023_112_MOESM3_ESM.xlsx]

## Sheet: Supplementary Table 1
Supplementary Table 1. 1300 SomaLogic proteins included in eNetXplorer models
somaid	entrez	geneid	Target
SL000252	A2M	2	a2-Macroglobulin
SL006892	ABL1	25	ABL1
SL010488	ABL2	27	ABL2
SL004661	ACAN	176	Aggrecan
SL004415	ACE2	59272	ACE2
SL008063	ACP1	52	PPAC
SL004118	ACP5	54	TrATPase
SL004128	ACVR1B	91	Activin RIB
SL004851	ACVRL1	94	ALK-1
SL005574	ACY1	95	Aminoacylase-1
SL009988	ADAM12	8038	ADAM12
SL004642	ADAM9	8754	ADAM 9
SL008421	ADAMTS1	9510	ATS1
SL006610	ADAMTS13	11093	ATS13
SL012740	ADAMTS15	170689	ATS15
SL004625	ADAMTS4	9507	ADAMTS-4
SL004626	ADAMTS5	11096	ADAMTS-5
SL011498	ADCYAP1	116	PACAP-38
SL011508	ADCYAP1	116	PACAP-27
SL008822	ADGRE2	30817	EMR2
SL014094	ADGRG5	221188	GP114
SL004258	ADIPOQ	9370	Adiponectin
SL002782	ADM	133	Adrenomedullin
SL002792	ADRBK1	156	BARK1
SL009792	ADSL	158	PUR8
SL004742	AFM	173	Afamin
SL000011	AFP	174	AFP
SL003680	AGER	177	sRAGE
SL004925	AGR2	10551	AGR2
SL006924	AGRP	181	ART
SL000271	AGT	183	Angiotensinogen
SL000251	AHSG	197	a2-HS-Glycoprotein
SL004768	AIF1	199	AIF1
SL003334	AIMP1	9255	EMAP-2
SL011629	AIP	9049	AIP
SL004296	AK1	203	Myokinase, human
SL008039	AKR1A1	10327	AK1A1
SL003658	AKR7A2	8574	Aflatoxin B1 aldehyde reductase
SL017614	AKT1 AKT2 AKT3	NA	PKB a/b/g
SL003722	AKT2	208	PKB beta
SL000254	ALB	213	Albumin
SL003166	ALCAM	214	ALCAM
SL004910	ALDOA	226	aldolase A
SL005201	AMH	268	MIS
SL009202	AMICA1	120425	JAML1
SL015046	AMIGO2	347902	AMGO2
SL013489	AMN	81693	AMNLS
SL000003	ANG	283	Angiogenin
SL001995	ANGPT1	284	Angiopoietin-1
SL001996	ANGPT2	285	Angiopoietin-2
SL004643	ANGPT4	51378	Angiopoietin-4
SL006803	ANGPTL3	27329	ANGL3
SL007642	ANGPTL4	51129	ANGL4
SL014896	ANK2	287	ANK2
SL011769	ANP32B	10541	AN32B
SL004208	ANXA1	301	annexin I
SL004209	ANXA2	302	annexin II
SL003848	ANXA5	308	Annexin V
SL003647	ANXA6	309	annexin VI
SL000573	APCS	325	SAP
SL000019	APOA1	335	Apo A-I
SL000020	APOB	338	Apo B
SL005361	APOD	347	Apo D
SL000276	APOE	348	Apo E
SL000277	APOE	348	Apo E2
SL004668	APOE	348	Apo E3
SL004669	APOE	348	Apo E4
SL005699	APOL1	8542	Apo L1
SL004747	APOM	55937	ApoM
SL004469	APP	351	amyloid precursor protein
SL000136	AREG	374	AREG
SL008008	ARG1	383	ARGI1
SL011549	ARID3A	1820	ARI3A
SL011708	ARPP19	10776	ARP19
SL005392	ARSA	410	Arylsulfatase A
SL008956	ARSB	411	ARSB
SL004670	ARTN	9048	Artemin
SL010375	ASAH2	56624	ASAH2
SL008835	ASGR1	432	ASGR1
SL005675	ATP5B	506	ATP synthase beta chain
SL008113	ATP5O	539	ATPO
SL004771	AURKA	6790	Aurora kinase A
SL010520	AURKB	9212	AURKB
SL004589	AZU1	566	Azurocidin
SL000283	B2M	567	b2-Microglobulin
SL003700	BAD	572	BAD
SL001902	BCAM	4059	BCAM
SL009089	BCAN	63827	PGCB
SL014470	BCAR3	8412	BCAR3
SL000104	BCL2	596	Bcl-2
SL003703	BCL2A1	597	BFL1
SL003674	BCL2L1	598	BCL2-like 1 protein
SL003774	BCL2L2	599	Apoptosis regulator Bcl-W
SL007223	BCL6	604	BCL6
SL003951	BDNF	627	BDNF
SL001791	BGLAP	632	Osteocalcin
SL007804	BGN	633	BGN
SL003704	BID	637	BID
SL003728	BIRC3	330	cIAP-2
SL000582	BIRC5	332	Survivin
SL004299	BIRC7	79444	Livin B
SL003994	BMP1	649	BMP-1
SL007056	BMP10	27302	BMP10
SL003993	BMP6	654	BMP-6
SL004078	BMP7	655	BMP-7
SL007531	BMPER	168667	BMPER
SL004080	BMPR1A	657	BMPR1A
SL004133	BMPR2	659	BMP RII
SL006374	BMX	660	BMX
SL013490	BOC	91653	BOC
SL004511	BPI	671	BPI
SL016130	BRF1	2972	BRF-1
SL009341	BSG	682	BASI
SL008644	BST1	683	BST1
SL000137	BTC	685	BTC
SL010521	BTK	695	BTK
SL017424	C10orf54	NA	GI24
SL000309	C1QA C1QB C1QC	NA	C1q
SL008177	C1QBP	708	C1QBP
SL000310	C1R	715	C1r
SL002525	C2	717	C2
SL000312	C3	718	C3
SL000313	C3	718	C3a
SL000314	C3	718	C3b
SL000456	C3	718	iC3b
SL003220	C3	718	C3adesArg
SL003362	C3	718	C3d
SL000316	C4A C4B	NA	C4
SL000318	C4A C4B	NA	C4b
SL000319	C5	727	C5
SL000320	C5	727	C5a
SL000321	C5 C6	NA	C5b, 6 Complex
SL000322	C6	729	C6
SL000323	C7	730	C7
SL000324	C8A C8B C8G	NA	C8
SL000325	C9	735	C9
SL004866	CA1	759	Carbonic anhydrase I
SL010449	CA10	56934	Carbonic Anhydrase X
SL004869	CA13	377677	Carbonic anhydrase XIII
SL000339	CA2	760	carbonic anhydrase II
SL004867	CA3	761	Carbonic anhydrase III
SL010369	CA4	762	Carbonic Anhydrase IV
SL010288	CA6	765	Carbonic anhydrase 6
SL004868	CA7	766	Carbonic anhydrase VII
SL005508	CA9	768	Carbonic anhydrase 9
SL004805	CADM1	23705	Nectin-like protein 2
SL004804	CADM3	57863	Nectin-like protein 1
SL003520	CALR	811	calreticulin
SL010489	CAMK1	8536	CAMK1
SL010490	CAMK1D	57118	CAMK1D
SL010491	CAMK2A	815	CAMK2A
SL010492	CAMK2B	816	CAMK2B
SL010493	CAMK2D	817	CAMK2D
SL004938	CAMKK1	84254	CaMKK alpha
SL008099	CAPG	822	CAPG
SL000337	CAPN1 CAPNS1	NA	Calpain I
SL003717	CASP10	843	Caspase-10
SL003710	CASP2	835	Caspase-2
SL003711	CASP3	836	Caspase-3
SL000338	CAST	831	Calpastatin
SL000342	CAT	847	Catalase
SL009768	CBX5	23468	CBX5
SL010390	CCDC80	151887	URB
SL003176	CCL1	6346	I-309
SL000406	CCL11	6356	Eotaxin
SL000517	CCL13	6357	MCP-4
SL003329	CCL14	6358	HCC-1
SL003190	CCL15	6359	MIP-5
SL003300	CCL16	6360	HCC-4
SL003196	CCL17	6361	TARC
SL003323	CCL18	6362	PARC
SL003189	CCL19	6363	MIP-3b
SL000038	CCL2	6347	MCP-1
SL000133	CCL20	6364	MIP-3a
SL003193	CCL21	6366	6Ckine
SL003187	CCL22	6367	MDC
SL003301	CCL23	6368	Ck-b-8-1
SL003302	CCL23	6368	MPIF-1
SL003104	CCL24	6369	Eotaxin-2
SL003197	CCL25	6370	TECK
SL003170	CCL26	10344	Eotaxin-3
SL003168	CCL27	10850	CTACK
SL003303	CCL28	56477	CCL28
SL000519	CCL3	6348	MIP-1a
SL004355	CCL3L1	414062	LD78-beta
SL004356	CCL4L1	388372	LAG-1
SL000563	CCL5	6352	RANTES
SL000516	CCL7	6354	MCP-3
SL000515	CCL8	6355	MCP-2
SL000130	CCNB1	891	Cyclin B1
SL008773	CD109	135228	CD109
SL005764	CD163	9332	sCD163
SL008931	CD177	57126	CD177
SL014268	CD200	4345	OX2G
SL014288	CD200R1	131450	MO2R1
SL010610	CD207	50489	CLC4K
SL005157	CD209	30835	DC-SIGN
SL004330	CD22	933	CD22
SL011100	CD226	10666	CD226
SL014188	CD244	51744	CD244
SL004134	CD27	939	CD27
SL004852	CD274	29126	B7-H1
SL014270	CD300C	10871	CLM6
SL005215	CD33	945	Siglec-3
SL000668	CD36	948	CD36 ANTIGEN
SL002722	CD38	952	CD38
SL002524	CD4	920	sCD4
SL003862	CD40LG	959	CD40 ligand, soluble
SL004838	CD47	961	CD47
SL010450	CD48	962	CD48
SL004556	CD55	1604	DAF
SL004557	CD59	966	CD59
SL006108	CD5L	922	CD5L
SL008837	CD63	967	CD63
SL007195	CD70	970	CD70
SL003738	CD80	941	B7
SL014229	CD83	9308	CD83
SL008588	CD84	8832	SLAF5
SL004131	CD86	942	B7-2
SL007696	CD93	22918	C1QR1
SL004726	CD97	976	CD97
SL010494	CDC2 CCNB1	NA	CDK1/cyclin B
SL011232	CDC37	11140	CDC37
SL006805	CDC42BPB	9578	MRCKB
SL000055	CDH1	999	Cadherin E
SL004864	CDH12	1010	Cadherin-12
SL007295	CDH15	1013	CAD15
SL000638	CDH2	1000	Cadherin-2
SL004183	CDH3	1001	P-Cadherin
SL002081	CDH5	1003	Cadherin-5
SL004865	CDH6	1004	Cadherin-6
SL010495	CDK2 CCNA2	NA	CDK2/cyclin A
SL010496	CDK5 CDK5R1	NA	CDK5/p35
SL010522	CDK8 CCNC	NA	CDK8/cyclin C
SL000076	CDKN1B	1027	p27Kip1
SL012538	CDNF	441549	ARMEL
SL014092	CDON	50937	CDON
SL007136	CEBPB	1051	CEBPB
SL000414	CFB	629	Factor B
SL010451	CFC1	55997	CFC1
SL003327	CFD	1675	Factor D
SL000415	CFH	3075	Factor H
SL006830	CFHR5	81494	complement factor H-related 5
SL003328	CFI	3426	Factor I
SL004920	CFL1	1072	Cofilin-1
SL003192	CFP	5199	Properdin
SL001766	CGA CGB	NA	HCG
SL000428	CGA FSHB	NA	FSH
SL000506	CGA LHB	NA	Luteinizing hormone
SL000589	CGA TSHB	NA	TSH
SL006911	CHEK1	1111	CHK1
SL003726	CHEK2	11200	Chk2
SL002762	CHGA	1113	CgA
SL003340	CHI3L1	1116	YKL-40
SL006029	CHIT1	1118	Chitotriosidase-1
SL018256	CHKB	1120	CHKB
SL008936	CHL1	10752	CHL1
SL009400	CHRDL1	91851	CRDL1
SL007502	CHST15	51363	ST4S6
SL013988	CHST2	9435	CHST2
SL014130	CHST6	4166	CHST6
SL006675	CKAP2	26586	CKAP2
SL000377	CKB	1152	CK-BB
SL000382	CKB CKM	NA	CK-MB
SL000383	CKM	1158	CK-MM
SL007361	CLC	1178	LPPL
SL004362	CLEC11A	6320	SCGF-beta
SL004363	CLEC11A	6320	SCGF-alpha
SL013488	CLEC1B	51266	CLC1B
SL005158	CLEC4M	10332	DC-SIGNR
SL007640	CLEC7A	64581	CLC7A
SL004915	CLIC1	1192	NCC27
SL001896	CLU	1191	Clusterin
SL005250	CMA1	1215	Chymase
SL007871	CMPK1	51727	Cytidylate kinase
SL006694	CNDP1	84735	CNDP1
SL002695	CNDP2	55748	Glutamate carboxypeptidase
SL004331	CNTF	1270	CNTF
SL005153	CNTFR	1271	CNTFR alpha
SL004855	CNTN1	1272	contactin-1
SL008623	CNTN2	6900	CNTN2
SL010454	CNTN4	152330	Contactin-4
SL010455	CNTN5	53942	Contactin-5
SL000403	COL18A1	80781	Endostatin
SL014048	COL23A1	91522	CONA1
SL008072	COL8A1	1295	CO8A1
SL006713	COLEC11	78989	Collectin Kidney 1
SL007471	COLEC12	81035	COLEC12
SL004704	COMMD7	149951	COMMD7
SL004814	COTL1	23406	Coactosin-like protein
SL004015	CPB2	1361	TAFI
SL008703	CPE	1363	CBPE
SL011808	CPNE1	8904	CPNE1
SL012774	CRELD1	78987	CREL1
SL007284	CRISP3	10321	CRIS3
SL013240	CRK	1398	CRK
SL004692	CRLF1 CLCF1	NA	CLF-1/CLC Complex
SL005226	CRLF2	64109	TSLP R
SL000051	CRP	1401	CRP
SL014208	CRTAM	56253	CRTAM
SL018887	CRYZL1	9946	QORL1
SL002684	CSF1	1435	CSF-1
SL004153	CSF1R	1436	M-CSF R
SL001726	CSF2	1437	GM-CSF
SL001729	CSF3	1440	G-CSF
SL004591	CSF3R	1441	G-CSF-R
SL009328	CSH1 CSH2	NA	CSH
SL004781	CSK	1445	CSK
SL007324	CSNK2A1	1457	CSK21
SL016550	CSNK2A1 CSNK2B	NA	CK2-A1:B
SL016551	CSNK2A2 CSNK2B	NA	CK2-A2:B
SL016969	CSRP3	8048	CSRP3
SL010456	CST1	1469	CYTN
SL008516	CST2	1470	CYTT
SL001777	CST3	1471	Cystatin C
SL007888	CST4	1472	Cystatin-S
SL008382	CST5	1473	CYTD
SL004438	CST6	1474	Cystatin M
SL007049	CST7	8530	CYTF
SL002783	CTF1	1489	Cardiotrophin-1
SL002655	CTGF	1490	CTGF
SL000384	CTLA4	1493	CTLA-4
SL009213	CTSA	5476	Cathepsin A
SL000343	CTSB	1508	Cathepsin B
SL007280	CTSC	1075	CATC
SL000344	CTSD	1509	Cathepsin D
SL007121	CTSE	1510	CATE
SL008381	CTSF	8722	CATF
SL000345	CTSG	1511	Cathepsin G
SL000346	CTSH	1512	Cathepsin H
SL004673	CTSS	1520	Cathepsin S
SL006910	CTSV	1515	Cathepsin V
SL008380	CTSZ	1522	CATZ
SL000427	CX3CL1	6376	Fractalkine/CX3CL-1
SL003173	CXCL1	2919	Gro-a
SL003183	CXCL10	3627	IP-10
SL003326	CXCL11	6373	I-TAC
SL004712	CXCL12	6387	SDF-1
SL003167	CXCL13	10563	BLC
SL004016	CXCL16	58191	CXCL16, soluble
SL017610	CXCL3 CXCL2	NA	Gro-b/g
SL003169	CXCL5	6374	ENA-78
SL003172	CXCL6	6372	GCP-2
SL000039	CXCL8	3576	IL-8
SL003188	CXCL9	4283	MIG
SL000396	CYCS	54205	Cytochrome c
SL000398	CYP3A4	1576	Cytochrome P450 3A4
SL007752	DAPK2	23604	DAPK2
SL011628	DBNL	28988	DBNL
SL004081	DCN	1634	Bone proteoglycan II
SL009207	DCTN2	10540	Dynactin subunit 2
SL011809	DCTPP1	79077	XTP3A
SL009216	DDC	1644	dopa decarboxylase
SL004119	DDR1	780	discoidin domain receptor 1
SL004120	DDR2	4921	Discoidin domain receptor 2
SL004750	DDX19B	11269	DEAD-box protein 19B
SL007003	DHH	50846	DHH
SL003733	DIABLO	56616	SMAC
SL004367	DKK1	22943	DKK1
SL009412	DKK3	27122	DKK3
SL010612	DKK4	27121	Dkk-4
SL010381	DKKL1	27120	Soggy-1
SL006970	DLL1	28514	DLL1
SL010457	DLL4	54567	DLL4
SL000449	DNAJB1	3337	HSP 40
SL006197	DNAJC19	131118	DnaJ homolog
SL008916	DPP7	29952	DPP2
SL008178	DPT	1805	DERM
SL008631	DSC2	1824	DSC2
SL008709	DSC3	1825	DSC3
SL018891	DSCAM	1826	DSCAM
SL004856	DSG1	1828	Desmoglein-1
SL008122	DUSP3	1845	DUS3
SL003753	DYNLL1	8655	DLC8
SL011530	DYNLRB1	83658	DLRB1
SL013570	DYRK3	8444	DYRK3
SL004060	ECE1	1889	Endothelin-converting enzyme 1
SL006550	ECM1	1893	ECM1
SL004644	EDA	1896	EDA
SL005233	EDA2R	60401	XEDAR
SL004872	EDAR	10913	EDAR
SL005685	EEF1B2	1933	EF-1-beta
SL006527	EFEMP1	2202	FBLN3
SL004843	EFNA2	1943	Ephrin-A2
SL004139	EFNA3	1944	Ephrin-A3
SL004140	EFNA4	1945	Ephrin-A4
SL004141	EFNA5	1946	Ephrin-A5
SL008614	EFNB1	1947	EFNB1
SL007274	EFNB2	1948	EFNB2
SL004142	EFNB3	1949	Ephrin-B3
SL000084	EGF	1950	EGF
SL002644	EGFR	1956	ERBB1
SL016828	EGFR	NA	EGFRvIII
SL003542	EHMT2	10919	NG36
SL011616	EIF4A3	9775	IF4A3
SL008378	EIF4EBP2	1979	4EBP2
SL011211	EIF4G2	1982	IF4G2
SL004924	EIF4H	7458	eIF-4H
SL004759	EIF5	1983	eIF-5
SL005687	EIF5A	1984	eIF-5A-1
SL000401	ELANE	1991	Elastase
SL004482	ENG	2022	Endoglin
SL003650	ENO1	2023	Alpha enolase
SL001731	ENO2	2026	NSE
SL009045	ENPP7	339221	ENPP7
SL010371	ENTPD1	953	CD39
SL014093	ENTPD3	956	ENTP3
SL014028	ENTPD5	957	ENTP5
SL010830	EPB41	2035	41
SL004137	EPHA1	2041	EphA1
SL014294	EPHA10	284656	EPHAA
SL002654	EPHA2	1969	Epithelial cell kinase
SL010498	EPHA3	2042	EPHA3
SL004844	EPHA5	2044	EphA5
SL007179	EPHB2	2048	EPHB2
SL004845	EPHB4	2050	EphB4
SL008414	EPHB6	2051	EphB6
SL000408	EPO	2056	Epo
SL005159	EPOR	2057	EPO-R
SL012188	EPS15L1	58513	EP15R
SL007729	ERAP1	51752	ARTS1
SL000009	ERBB2	2064	ERBB2
SL002519	ERBB3	2065	ERBB3
SL003803	ERBB4	2066	ERBB4
SL000139	EREG	2069	EPI
SL003522	ERP29	10961	ERP29
SL005160	ESAM	90952	ESAM
SL006378	ESD	2098	Esterase D
SL010458	ESM1	11082	Endocan
SL000007	ESR1	2099	ER
SL011532	ETHE1	23474	ETHE1
SL000360	F10	2159	Coagulation Factor X
SL003324	F10	2159	Coagulation Factor Xa
SL002662	F11	2160	Coagulation Factor XI
SL000558	F2	2147	Prothrombin
SL000586	F2	2147	Thrombin
SL000024	F3	2152	TF
SL000622	F5	2153	Coagulation Factor V
SL000358	F7	2155	Coagulation Factor VII
SL000357	F9	2158	Coagulation Factor IX
SL004400	F9	2158	Coagulation Factor IXab
SL006131	FABP1	2168	FABPL
SL001774	FABP3	2170	FABP
SL005352	FABP5	2171	FABPE
SL004752	FAM107A	11170	DRR1
SL016129	FAM107B	83641	FAM107B
SL007306	FAM3B	54097	FAM3B
SL012769	FAM3D	131177	FAM3D
SL006528	FAP	2191	SEPR
SL002731	FAS	355	Fas, soluble
SL000633	FASLG	356	Fas ligand, soluble
SL010373	FCAR	2204	FCAR
SL002706	FCER2	2208	CD23
SL010461	FCGR1A	2209	FCGR1
SL010459	FCGR2A	2212	FCG2A
SL010460	FCGR2B	2213	FCG2B
SL008609	FCGR3B	2215	FCG3B
SL010462	FCN1	2219	FCN1
SL006542	FCN2	2220	FCN2
SL002086	FCN3	8547	Ficolin-3
SL014088	FCRL3	115352	FCRL3
SL005588	FER	2241	FER
SL006777	FETUB	26998	FETUB
SL000022	FGA FGB FGG	NA	D-dimer
SL000424	FGA FGB FGG	NA	Fibrinogen
SL000299	FGF1	2246	b-ECGF
SL004333	FGF10	2255	FGF-10
SL005161	FGF12	2257	FGF-12
SL004334	FGF16	8823	FGF-16
SL004335	FGF17	8822	FGF-17
SL004336	FGF18	8817	FGF-18
SL004337	FGF19	9965	FGF-19
SL000004	FGF2	2247	bFGF
SL004338	FGF20	26281	FGF-20
SL007651	FGF23	8074	FGF23
SL003171	FGF4	2249	FGF-4
SL004339	FGF5	2250	FGF-5
SL004340	FGF6	2251	FGF-6
SL001691	FGF7	2252	FGF7
SL004342	FGF8	2253	FGF-8B
SL014308	FGF8	2253	FGF-8A
SL003849	FGF9	2254	FGF9
SL003060	FGFR1	2260	bFGF-R
SL003990	FGFR2	2263	FGFR-2
SL004063	FGFR3	2261	FGFR-3
SL002036	FGFR4	2264	FGFR4
SL003341	FGG	2266	Fibrinogen g-chain dimer
SL006912	FGR	2268	FGR
SL003320	FIGF	2277	VEGF-D
SL014071	FLRT1	23769	FLRT1
SL008360	FLRT2	23768	FLRT2
SL008372	FLRT3	23767	FLRT3
SL004636	FLT3	2322	Flt-3
SL004343	FLT3LG	2323	Flt3 ligand
SL003322	FLT4	2324	VEGF sR3
SL000426	FN1	2335	Fibronectin
SL010348	FN1	2335	FN1.4
SL010349	FN1	2335	FN1.3
SL000158	FOLH1	2346	PSMA
SL004650	FRZB	2487	sFRP-3
SL000674	FST	10468	FST
SL009349	FSTL1	11167	FSTL1
SL009324	FSTL3	10272	FSTL3
SL018900	FTCD	10841	FTCD
SL000420	FTH1 FTL	NA	Ferritin
SL005575	FUT3	2525	Fucosyltransferase 3
SL014008	FUT5	2527	FUT5
SL006913	FYN	2534	FYN
SL003785	GAPDH	2597	GAPDH, liver
SL000658	GAS1	2619	GAS1
SL000433	GCG	2641	Glucagon
SL015728	GCKR	2646	GCKR
SL004345	GDF11	10220	GDF-11
SL021043	GDF11 MSTN	NA	GDF-11/8
SL003869	GDF15	9518	MIC-1
SL007756	GDF2	2658	GDF2
SL004329	GDF5	8200	BMP-14
SL005234	GDF9	2661	GDF-9
SL003648	GDI2	2665	Rab GDP dissociation inhibitor beta
SL004248	GDNF	2668	GDNF
SL004271	GFAP	2670	GFAP
SL004858	GFRA1	2674	GFRa-1
SL004143	GFRA2	2675	GFRa-2
SL004144	GFRA3	2676	GFRa-3
SL000442	GH1	2688	HGH
SL005168	GHR	2690	Growth hormone receptor
SL004269	GHRL	51738	ghrelin
SL000678	GNLY	10578	Granulysin
SL008504	GNS	2799	GNS
SL000280	GOT1	2805	GOT1
SL006460	GP1BA	2811	GP1BA
SL008759	GP6	51206	GPVI
SL010463	GPC2	221914	GPC2
SL000070	GPC3	2719	Glypican 3
SL012469	GPC5	2262	GPC5
SL012881	GPC6	10082	GPC6
SL007151	GPD1	2819	GPDA
SL000539	GPI	2821	PHI
SL007429	GPNMB	10457	GPNMB
SL000617	GPT	2875	ALT
SL005725	GRAP2	9402	GRB2-related adapter protein 2
SL003792	GRB2	2885	GRB2 adapter protein
SL007024	GREM1	26585	GREM1
SL007173	GRN	2896	GRN
SL002071	GRP	2922	Gastrin-releasing peptide
SL017188	GSK3A GSK3B	NA	GSK-3 alpha/beta
SL005572	GSN	2934	Gelsolin
SL000670	GSTA3	2940	GSTA3
SL003643	GSTP1	2950	Glutathione S-transferase Pi
SL004298	GZMA	3001	granzyme A
SL004068	GZMB	3002	Granzyme B
SL004654	GZMH	2999	Granzyme H
SL002093	H2AFZ	3015	Histone H2A.z
SL008466	HAAO	23498	3HAO
SL004536	HAMP	57817	LEAP-1
SL008023	HAPLN1	1404	HPLN1
SL004725	HAT1	8520	Hat1
SL007547	HAVCR2	84868	TIMD3
SL000836	HBA1 HBB	NA	Hemoglobin
SL000138	HBEGF	1839	HB-EGF
SL010499	HCK	3055	HCK
SL004723	HDAC8	55869	HDAC8
SL014009	HDGFRP2	84717	HDGR2
SL010469	HFE2	148738	RGM-C
SL000441	HGF	3082	HGF
SL006512	HGFAC	3083	HGFA
SL020171	HHLA2	NA	HHLA2
SL008085	HIBADH	11112	3HIDH
SL003349	HIF1A	3091	HIF-1a
SL009431	HINT1	3094	HINT1
SL010523	HIPK3	10114	HIPK3
SL005256	HIST1H1C	3006	Histone H1.2
SL008158	HIST1H3A	8350	H31
SL014983	HIST2H2BE	8349	H2B2E
SL019979	HIST3H2A	NA	H2A3
SL011180	HK1	3098	HXK1
SL007272	HK2	3099	HXK2
SL003280	HMGB1	3146	HMG-1
SL016557	HMGCR	3156	HMGR
SL013165	HMGN1	3150	HMGN1
SL004751	HMOX2	3163	HO-2
SL004891	HNRNPA2B1	3181	hnRNP A2/B1
SL009791	HNRNPAB	3182	hnRNP A/B
SL002756	HNRNPK	3190	hnRNP K
SL000437	HP	3240	Haptoglobin, Mixed Type
SL003930	HPGD	3248	HPG-
SL000440	HPX	3263	Hemopexin
SL006448	HRG	3273	HRG
SL014129	HS6ST1	9394	H6ST1
SL004253	HSD17B1	3292	17-beta-HSD 1
SL004795	HSD17B10	3028	ERAB
SL017612	HSP90AA1 HSP90AB1	NA	HSP 90a/b
SL000454	HSP90AB1	3326	HSP 90b
SL000451	HSPA1A	3303	HSP 70
SL004899	HSPA8	3312	HSP70 protein 8
SL000448	HSPB1	3315	HSP 27
SL000450	HSPD1	3329	HSP 60
SL004860	HTRA2	27429	HTRA2
SL004660	IBSP	3381	BSP
SL002922	ICAM1	3383	sICAM-1
SL003177	ICAM2	3384	sICAM-2
SL003178	ICAM3	3385	sICAM-3
SL005169	ICAM5	7087	sICAM-5
SL005170	ICOS	29851	ICOS
SL004853	ICOSLG	23308	B7-H2
SL007122	IDE	3416	IDE
SL008639	IDS	3423	IDS
SL010368	IDUA	3425	IDUA
SL017106	IFNA10	3446	IFN10
SL002075	IFNA2	3440	IFN-aA
SL019978	IFNA7	NA	IFNA7
SL004475	IFNAR1	3454	IFN-a/b R1
SL001880	IFNB1	3456	IFN-b
SL001802	IFNG	3458	IFN-g
SL000458	IFNGR1	3459	IFN-g R1
SL007217	IFNGR2	3460	INGR2
SL004348	IFNL1	282618	IFN-lambda 1
SL004349	IFNL2	282616	IFN-lambda 2
SL000047	IGF1	3479	IGF-I
SL003304	IGF1R	3480	IGF-I sR
SL003679	IGF2R	3482	IGF-II receptor
SL000462	IGFBP1	3484	IGFBP-1
SL000466	IGFBP2	3485	IGFBP-2
SL000045	IGFBP3	3486	IGFBP-3
SL005171	IGFBP4	3487	IGFBP-4
SL004676	IGFBP5	3488	IGFBP-5
SL005172	IGFBP6	3489	IGFBP-6
SL005087	IGFBP7	3490	IGFBP-7
SL000459	IGHA1 IGHA2	NA	IgA
SL000460	IGHD IGK@ IGL@	NA	IgD
SL000461	IGHE IGK@ IGL@	NA	IgE
SL000467	IGHG1 IGHG2 IGHG3 IGHG4 IGK@ IGL@	NA	IgG
SL000468	IGHM IGJ IGK@ IGL@	NA	IgM
SL001717	IL10	3586	IL-10
SL005173	IL10RA	3587	IL-10 Ra
SL004147	IL10RB	3588	IL-10 Rb
SL000470	IL11	3589	IL-11
SL001716	IL12A IL12B	NA	IL-12
SL005184	IL12B IL23A	NA	IL-23
SL004148	IL12RB1	3594	IL-12 Rb1
SL007620	IL12RB2	3595	IL-12 RB2
SL001718	IL13	3596	IL-13
SL004149	IL13RA1	3597	IL-13 Ra1
SL004151	IL15RA	3601	IL-15 Ra
SL000474	IL16	3603	IL-16
SL001713	IL17A	3605	IL-17
SL004350	IL17B	27190	IL-17B
SL004353	IL17D	53342	IL-17D
SL004352	IL17F	112744	IL-17F
SL004850	IL17RA	23765	IL-17 sR
SL005174	IL17RB	55540	IL-17B R
SL011068	IL17RC	84818	IL-17 RC
SL010613	IL17RD	54756	IL-17 RD
SL002508	IL18BP	10068	IL-18 BPa
SL004152	IL18R1	8809	IL-18 Ra
SL004861	IL18RAP	8807	IL-18 Rb
SL004354	IL19	29949	IL-19
SL000125	IL1A	3552	IL-1a
SL001795	IL1B	3553	IL-1b
SL001997	IL1R1	3554	IL-1 sRI
SL000145	IL1R2	7850	IL-1 sRII
SL004588	IL1RAP	3556	IL-1 R AcP
SL004849	IL1RAPL2	26280	IL-1 sR9
SL004146	IL1RL1	9173	IL-1 R4
SL004875	IL1RL2	8808	IL-1Rrp2
SL001990	IL1RN	3557	IL-1Ra
SL000478	IL2	3558	IL-2
SL004346	IL20	50604	IL-20
SL005181	IL20RA	53832	IL-20 Ra
SL004347	IL22	50616	IL-22
SL007806	IL22RA1	58985	IL22RA1
SL005183	IL22RA2	116379	IL-22BP
SL005185	IL23R	149233	IL-23 R
SL007385	IL24	11009	IL24
SL004351	IL25	64806	IL-17E
SL006915	IL27 EBI3	NA	IL-27
SL005223	IL27RA	9466	TCCR
SL003305	IL2RA	3559	IL-2 sRa
SL003307	IL2RG	3561	IL-2 sRg
SL000479	IL3	3562	IL-3
SL013548	IL34	146433	IL-34
SL005177	IL36A	27179	IL-1F6
SL005179	IL36B	27177	IL-1F8
SL005178	IL37	27178	IL-1F7
SL005187	IL3RA	3563	IL-3 Ra
SL000480	IL4	3565	IL-4
SL003308	IL4R	3566	IL-4 sR
SL000481	IL5	3567	IL-5
SL005188	IL5RA	3568	IL-5 Ra
SL000087	IL6	3569	IL-6
SL001943	IL6R	3570	IL-6 sRa
SL003872	IL6ST	3572	gp130, soluble
SL000483	IL7	3574	IL-7
SL005189	IL7R	3575	IL-7 Ra
SL000485	IL9	3578	IL-9
SL014735	IMPDH1	3614	IMDH1
SL010928	IMPDH2	3615	IMDH2
SL009628	ING1	3621	ING1
SL001938	INHBA	3624	Activin A
SL004837	INHBA INHBB	NA	Activin AB
SL000021	INS	3630	Insulin
SL004125	INSR	3643	IR
SL007108	IRF1	3659	IRF1
SL015510	ISG15	9636	UCRP
SL018587	ISLR2	57611	ISLR2
SL003179	ITGA1 ITGB1	NA	Integrin a1b1
SL000542	ITGA2B ITGB3	NA	gpIIbIIIa
SL003182	ITGAV ITGB5	NA	Integrin aVb5
SL004739	ITIH4	3700	ITI heavy chain H4
SL007328	JAG1	182	JAG1
SL007774	JAG2	3714	JAG2
SL007025	JAK2	3717	JAK2
SL005193	JAM2	58494	JAM-B
SL005194	JAM3	83700	JAM-C
SL000455	JUN	3725	c-Jun
SL004724	KAT6A	7994	MOZ
SL003201	KDR	3791	VEGF sR2
SL017529	KEAP1	9817	KEAP1
SL006189	KIF23	9493	KIF23
SL012698	KIR2DL4	3805	KI2L4
SL014269	KIR3DL2	3812	KI3L2
SL014289	KIR3DS1	3813	KI3S1
SL014111	KIRREL3	84623	KIRR3
SL004010	KIT	3815	SCF sR
SL002763	KLK11	11012	Kallikrein 11
SL003916	KLK12	43849	kallikrein 12
SL003918	KLK13	26085	kallikrein 13
SL003919	KLK14	43847	kallikrein 14
SL000062	KLK3	354	PSA
SL003800	KLK4	9622	Kallikrein 4
SL003863	KLK5	25818	kallikrein 5
SL001797	KLK6	5653	Kallikrein 6
SL000064	KLK7	5650	Kallikrein 7
SL003915	KLK8	11202	kallikrein 8
SL000545	KLKB1	3818	Prekallikrein
SL014209	KLRF1	51348	KLRF1
SL005204	KLRK1	22914	NKG2D
SL017189	KNG1	3827	Kininogen, HMW
SL004718	KPNA2	3838	Karyopherin-a2
SL010927	KPNB1	3837	IMB1
SL002542	KRAS	3845	K-ras
SL010393	KREMEN2	79412	KREM2
SL000655	KRT18	3875	Keratin 18
SL013969	KYNU	8942	KYNU
SL004154	L1CAM	3897	NCAM-L1
SL005195	LAG3	3902	LAG-3
SL000497	LAMA1 LAMB1 LAMC1	NA	Laminin
SL004646	LAYN	143903	Layilin
SL003309	LBP	3929	LBP
SL006916	LCK	3932	LCK
SL011770	LCMT1	51451	LCMT1
SL000695	LCN2	3934	Lipocalin 2
SL006698	LCORL	254251	transcription factor MLR1, isoform CRA_b
SL000493	LDHB	3945	LDH-H 1
SL007070	LDLR	3949	LDLR
SL000498	LEP	3952	Leptin
SL003184	LEPR	3953	sLeptin R
SL005164	LGALS2	3957	Galectin-2
SL003744	LGALS3	3958	Galectin-3
SL006522	LGALS3BP	3959	LG3BP
SL005165	LGALS4	3960	Galectin-4
SL005166	LGALS7	3963	Galectin-7
SL005167	LGALS8	3964	Galectin-8
SL008486	LGALS9	3965	LEG9
SL008909	LGMN	5641	LGMN
SL004714	LIFR	3977	LIF sR
SL005190	LILRB1	10859	ILT-2
SL005191	LILRB2	10288	ILT-4
SL012168	LIN7B	64130	LIN7B
SL005403	LMAN2	10960	Lectin, mannose-binding 2
SL006132	LMNB1	4001	Lamin-B1
SL007153	LPO	4025	PERL
SL010464	LRIG3	121227	LRIG3
SL004733	LRP1	4035	sLRP1
SL013872	LRP1B	53353	LRP1B
SL004610	LRP8	7804	LRP8
SL005263	LRPAP1	4043	RAP
SL017128	LRRK2	NA	LRRK2
SL014096	LRRTM1	347730	LRRT1
SL014108	LRRTM3	347731	LRRT3
SL005196	LSAMP	4045	LSAMP
SL000597	LTA	4049	TNF-b
SL000507	LTA LTB	NA	Lymphotoxin a1/b2
SL000508	LTA LTB	NA	Lymphotoxin a2/b1
SL007100	LTA4H	4048	LKHA4
SL007033	LTBP4	8425	LTBP4
SL000509	LTBR	4055	Lymphotoxin b R
SL000496	LTF	4057	Lactoferrin
SL006230	LUM	4060	Lumican
SL007059	LY86	9450	LY86
SL007674	LY9	4063	LY9
SL006917	LYN	4067	LYN
SL010500	LYN	4067	LYNB
SL008402	LYPD3	27076	LYPD3
SL008904	LYVE1	10894	LYVE1
SL000510	LYZ	4069	Lysozyme
SL003793	MAP2K1	5604	MEK1
SL010501	MAP2K2	5605	MP2K2
SL007242	MAP2K3	5606	MP2K3
SL007237	MAP2K4	6416	MP2K4
SL016567	MAP3K7 TAB1	NA	TAK1-TAB1
SL006918	MAPK1	5594	MK01
SL007453	MAPK11	5600	MK11
SL007281	MAPK12	6300	MK12
SL006993	MAPK13	5603	MK13
SL006920	MAPK14	1432	MAPK14
SL000409	MAPK3	5595	ERK-1
SL010502	MAPK8	5599	MK08
SL004716	MAPK9	5601	JNK2
SL010503	MAPKAPK2	9261	MAPK2
SL004765	MAPKAPK3	7867	MAPKAPK3
SL010504	MAPKAPK5	8550	MAPK5
SL004230	MAPT	4137	tau
SL011049	MASP1	5648	MASP3
SL010505	MATK	4145	MATK
SL010465	MATN2	4147	MATN2
SL006992	MATN3	4148	MATN3
SL000164	MB	4151	Myoglobin
SL009629	MBD4	8930	MBD4
SL004516	MBL2	4153	MBL
SL003755	MCL1	4170	Mcl-1
SL008102	MDH1	4190	MDHC
SL002621	MDK	4192	Midkine
SL001999	MDM2	4193	MDM2
SL010328	MED1	5469	MED-1
SL005437	MEPE	56955	MEPE
SL000134	MET	4233	Met
SL010374	METAP1	23173	METAP1
SL007261	METAP2	10988	AMPM2
SL006523	MFGE8	4240	MFGM
SL010466	MFRP	83552	MFRP
SL001947	MIA	8190	MIA
SL005200	MICB	4277	MICB
SL003080	MIF	4282	MIF
SL010376	MMEL1	79258	MMEL2
SL000521	MMP1	4312	MMP-1
SL000645	MMP10	4319	MMP-10
SL000522	MMP12	4321	MMP-12
SL000523	MMP13	4322	MMP-13
SL002646	MMP14	4323	MMP-14
SL003331	MMP16	4325	MMP-16
SL003332	MMP17	4326	MMP-17
SL000124	MMP2	4313	MMP-2
SL000524	MMP3	4314	MMP-3
SL000525	MMP7	4316	MMP-7
SL000526	MMP8	4317	MMP-8
SL000527	MMP9	4318	MMP-9
SL005224	MPL	4352	Thrombopoietin Receptor
SL001796	MPO	4353	Myeloperoxidase
SL004579	MRC1	4360	Macrophage mannose receptor
SL008416	MRC2	9902	MRC2
SL001905	MSLN	10232	Mesothelin
SL005846	MSN	4478	Moesin
SL004580	MSR1	4481	Macrophage scavenger receptor
SL005202	MST1	4485	MSP
SL004637	MST1R	4486	MSP R
SL004357	MSTN	2660	Myostatin
SL000001	MUC1	4582	MUC1
SL017328	MYBPC1	4604	MYPC1
SL002565	MYC	4609	c-Myc
SL018921	N6AMT1	29104	HEMK2
SL008611	NAAA	27163	ASAHL
SL011631	NACA	4666	NACA
SL005629	NAGK	55577	NAGK
SL003685	NAMPT	10135	PBEF
SL005235	NANOG	79923	NANOG
SL011202	NAPA	8775	SNAA
SL005156	NBL1	4681	DAN
SL003764	NCAM1	4684	NCAM-120
SL006091	NCK1	4690	NCK1
SL005207	NCR1	9437	NKp46
SL005206	NCR2	9436	NKp44
SL005205	NCR3	259197	NKp30
SL008810	NEGR1	257194	NEGR1
SL000305	NGF	4803	b-NGF
SL000640	NID1	4811	Nidogen
SL008193	NID2	22795	NID2
SL014113	NLGN4X	57502	NLGNX
SL003687	NME1	4830	Nucleoside diphosphate kinase A
SL004921	NME2	4831	NDP kinase B
SL006476	NMT1	4836	NMT1
SL004683	NOG	9241	Noggin
SL005703	NOTCH1	4851	Notch 1
SL007356	NOTCH2	4853	NOTC2
SL005209	NOTCH3	4854	Notch-3
SL005236	NOV	4856	NovH
SL002505	NPPA	4878	ANP
SL000306	NPPB	4879	BNP-32
SL002785	NPPB	4879	N-terminal pro-BNP
SL007145	NR1D1	9572	NR1D1
SL006914	NR3C1	2908	Glucocorticoid receptor
SL005210	NRCAM	4897	Nr-CAM
SL004297	NRG1	3084	NEUREGULIN-1
SL007828	NRG4	145957	NRG4
SL006397	NRP1	8829	NRP1
SL009054	NRXN1	9378	NRX1B
SL008728	NRXN3	9369	NRX3B
SL006268	NSFL1C	55968	NSF1C
SL004359	NTF3	4908	Neurotrophin-3
SL004360	NTF4	4909	Neurotrophin-5
SL012395	NTN1	9423	NET1
SL007673	NTN4	59277	NET4
SL005225	NTRK1	4914	TrkA
SL004160	NTRK2	4915	TrkB
SL004639	NTRK3	4916	TrkC
SL011768	NUDCD3	23386	NUDC3
SL012457	NXPH1	30010	NXPH1
SL014684	OAS1	4938	OAS1
SL010530	OCIAD1	54940	OCAD1
SL008590	OLFM4	10562	Olfactomedin-4
SL007327	OLR1	4973	OLR1
SL008574	OMD	4958	OMD
SL005491	OPCML	4978	OBCAM
SL000530	OSM	5008	OSM
SL004901	P4HB	5034	Protein disulfide-isomerase
SL008331	PA2G4	5036	PA2G4
SL004760	PAFAH1B2	5049	PAFAH beta subunit
SL010508	PAK3	5063	PAK3
SL010509	PAK6	56924	PAK6
SL010510	PAK7	57144	PAK7
SL002755	PAPPA	5069	PAPP-A
SL008933	PARK7	11315	PARK7
SL000131	PCNA	5111	PCNA
SL014069	PCSK7	9159	PCSK7
SL012707	PCSK9	255738	PCSK9
SL004862	PDCD1LG2	80380	PD-L2
SL016555	PDE11A	50940	PDE11
SL011400	PDE1A	5136	PDE1A
SL005730	PDE2A	5138	cGMP-stimulated PDE
SL016553	PDE3A	5139	PDE3A
SL011404	PDE4D	5144	PDE4D
SL011405	PDE5A	8654	PDE5A
SL011406	PDE7A	5150	PDE7A
SL016554	PDE9A	5152	PDE9A
SL000535	PDGFA	5154	PDGF-AA
SL000537	PDGFB	5155	PDGF-BB
SL011071	PDGFC	56034	PDGF-CC
SL001728	PDGFRA	5156	PDGFRA
SL004155	PDGFRB	5159	PDGF Rb
SL003524	PDIA3	2923	Protein disulfide isomerase A3
SL006921	PDK1	5163	PDK1
SL006998	PDPK1	5170	PDPK1
SL007953	PDXK	8566	PDXK
SL011709	PDXP	57026	PLPP
SL005358	PEBP1	5037	prostatic binding protein
SL001721	PECAM1	5175	PECAM-1
SL011772	PES1	23481	PESC
SL012148	PEX5	5830	PEX5
SL003041	PF4	5196	PF-4
SL006705	PFDN5	5204	PFD5
SL004820	PGAM1	5223	Phosphoglycerate mutase 1
SL000247	PGD	5226	6-Phosphogluconate dehydrogenase
SL002640	PGF	5228	PlGF
SL003653	PGK1	5230	phosphoglycerate kinase 1
SL004515	PGLYRP1	8993	PGRP-S
SL008094	PGM1	5236	PGM1
SL004458	PI3	5266	Elafin
SL019019	PIANP	196500	PIANP
SL019096	PIAS4	51588	PIAS4
SL005797	PIGR	5284	PIGR
SL010512	PIK3CA PIK3R1	NA	PIK3CA/PIK3R1
SL007250	PIK3CG	5294	PK3CG
SL002702	PIM1	5292	PIM1
SL002650	PKM2	5315	M2-PK
SL004067	PLA2G10	8399	GX
SL004064	PLA2G1B	5319	GIB
SL002528	PLA2G2A	5320	NPS-PLA2
SL004066	PLA2G2E	30814	GIIE
SL004182	PLA2G5	5322	GV
SL003440	PLA2G7	7941	PAFAH
SL000053	PLAT	5327	tPA
SL000613	PLAU	5328	uPA
SL002506	PLAUR	5329	suPAR
SL012108	PLCG1	5335	PLCG1
SL000268	PLG	5340	Angiostatin
SL000540	PLG	5340	Plasmin
SL000541	PLG	5340	Plasminogen
SL005258	PLK1	5347	PLK-1
SL009948	PLXNB2	23654	PLXB2
SL006406	PLXNC1	10154	PLXC1
SL000300	POMC	5443	b-Endorphin
SL003461	POMC	5443	ACTH
SL009210	POMC	5443	Corticotropin-lipotropin
SL005493	PON1	5444	paraoxonase 1
SL000528	POR	5447	NADPH-P450 Oxidoreductase
SL005084	POSTN	10631	Periostin
SL004914	PPA1	5464	PPase
SL003191	PPBP	5473	NAP-2
SL004708	PPBP	5473	CTAP-III
SL004823	PPIA	5478	Cyclophilin A
SL007869	PPIB	5479	PPIB
SL007373	PPID	5481	PPID
SL013928	PPIE	10450	PPIE
SL005793	PPIF	10105	Cyclophilin F
SL003657	PPP3CA PPP3R1	NA	Calcineurin
SL004720	PPP3R1	5534	Calcineurin B a
SL011499	PPY	5539	PH
SL004919	PRDX1	5052	Peroxiredoxin-1
SL004932	PRDX5	25824	Peroxiredoxin-5
SL005694	PRDX6	9588	Peroxiredoxin-6
SL016548	PRKAA1 PRKAB1 PRKAG1	NA	AMPK a1b1g1
SL016549	PRKAA2 PRKAB2 PRKAG1	NA	AMPK a2b2g1
SL010513	PRKACA	5566	PRKACA
SL000551	PRKCA	5578	PKC-A
SL000553	PRKCB	5579	PKC-B-II
SL000554	PRKCD	5580	PKC-D
SL000556	PRKCG	5582	PKC-G
SL007228	PRKCI	5584	KPCI
SL007358	PRKCQ	5588	KPCT
SL000557	PRKCZ	5590	PKC-Z
SL000546	PRL	5617	PRL
SL005212	PRLR	5618	Prolactin Receptor
SL000048	PROC	5624	Protein C
SL003974	PROC	5624	Activated Protein C
SL004332	PROK1	84432	EG-VEGF
SL000049	PROS1	5627	Protein S
SL000603	PRSS1	5644	Trypsin
SL010388	PRSS2	5645	Trypsin 2
SL012822	PRSS22	64063	BSSP4
SL011069	PRSS27	83886	Marapsin
SL006480	PRSS3	5646	TRY3
SL004008	PRTN3	5657	Proteinase-3
SL010973	PSMA1	5682	PSA1
SL008865	PSMA2	5683	PSA2
SL005630	PSMA6	5687	PSA6
SL007266	PSMD7	5713	PSD7
SL008176	PSME1	5720	PSME1
SL005308	PSME3	10197	PSME3
SL004685	PSPN	5623	Persephin
SL003761	PTEN	5728	pTEN
SL000027	PTGS2	5743	COX-2
SL003970	PTH	5741	PTH
SL002561	PTHLH	5744	PTHrP
SL012248	PTK2	5747	FAK1
SL010514	PTK6	5753	PTK6
SL002704	PTN	5764	PTN
SL004939	PTPN1	5770	PTP-1B
SL010616	PTPN11	5781	SHP-2
SL005261	PTPN2	5771	TCPTP
SL004940	PTPN6	5777	PTP-1C
SL011509	PYY	5697	PYY
SL004009	RAC1	5879	RAC1
SL007310	RAC3	5881	RAC3
SL006922	RAD51	5888	RAD51
SL005034	RAN	5901	RAN
SL005152	RARRES2	5919	TIG2
SL013754	RASA1	5921	RASA1
SL002522	RB1	5925	Rb
SL011535	RBM39	9584	RBM39
SL000566	RBP4	5950	RBP
SL005357	REG1A	5967	PSP
SL012561	REG4	83998	REG4
SL005213	RELT	84957	RELT
SL000565	REN	5972	Renin
SL010378	RET	5979	RET
SL004260	RETN	56729	resistin
SL010467	RGMA	56963	RGMA
SL010468	RGMB	285704	RGMB
SL017528	RNASEH1	246243	RNase H1
SL018629	RNF43	54894	RNF43
SL007680	ROBO2	6092	ROBO2
SL014148	ROBO3	64221	ROBO3
SL006114	ROR1	4919	ROR1
SL000605	RPS27A	6233	Ubiquitin+1
SL004070	RPS27A	6233	Ubiquitin
SL008059	RPS3	6188	RS3
SL011588	RPS3A	6189	RS3A
SL010515	RPS6KA3	6197	RPS6KA3
SL006919	RPS6KA5	9252	RSK-like protein kinase
SL011528	RPS7	6201	RS7
SL004605	RPSA	3921	40S ribosomal protein SA
SL013989	RSPO2	340419	RSPO2
SL018509	RSPO3	84870	RSPO3
SL012517	RSPO4	343637	RSPO4
SL005208	RTN4R	65078	Nogo Receptor
SL020172	RXFP1	NA	RXFP1
SL004783	S100A12	6283	S100A12
SL004821	S100A4	6275	S100A4
SL004827	S100A6	6277	S100A6
SL004829	S100A7	6278	S100A7
SL004477	S100A9	6280	calgranulin B
SL000572	SAA1	6288	SAA
SL011529	SBDS	51119	SBDS
SL005197	SCARB2	950	LIMP II
SL005221	SCARF1	8578	SREC-I
SL005222	SCARF2	91179	SREC-II
SL001973	SCGB2A1	4246	Mammaglobin 2
SL000570	SCT	6343	Secretin
SL005430	SECTM1	6398	SECTM1
SL001945	SELE	6401	sE-Selectin
SL002823	SELL	6402	sL-Selectin
SL000560	SELP	6403	P-Selectin
SL010379	SEMA3A	10371	Semaphorin 3A
SL010470	SEMA3E	9723	Semaphorin 3E
SL008522	SEMA5A	9037	SEM5A
SL005214	SEMA6A	57556	Semaphorin-6A
SL014248	SEMA6B	10501	SEM6B
SL000249	SERPINA1	5265	a1-Antitrypsin
SL004467	SERPINA10	51156	protein Z inhibitor
SL000248	SERPINA3	12	a1-Antichymotrypsin
SL018548	SERPINA3	NA	alpha-1-antichymotrypsin complex
SL004876	SERPINA4	5267	Kallistatin
SL000550	SERPINA5	5104	PCI
SL000347	SERPINA6	866	CBG
SL000590	SERPINA7	6906	Thyroxine-Binding Globulin
SL000272	SERPINC1	462	Antithrombin III
SL004466	SERPIND1	3053	Heparin cofactor II
SL000006	SERPINE1	5054	PAI-1
SL004457	SERPINE2	5270	Protease nexin I
SL003066	SERPINF1	5176	PEDF
SL000250	SERPINF2	5345	a2-Antiplasmin
SL000308	SERPING1	710	C1-Esterase Inhibitor
SL007336	SET	6418	SET
SL011630	SEZ6L2	26470	SE6L2
SL001737	SFN	2810	STRATIFIN
SL003770	SFRP1	6422	SARP-2
SL004484	SFTPD	6441	SP-D
SL011533	SGTA	6449	SGTA
SL014468	SH2D1A	4068	SH21A
SL005102	SHBG	6462	SHBG
SL014469	SHC1	6464	SHC1
SL005220	SHH	6469	Sonic Hedgehog
SL001753	SIGLEC1	6614	Sialoadhesin
SL014292	SIGLEC14	100049587	SIG14
SL005217	SIGLEC6	946	Siglec-6
SL005218	SIGLEC7	27036	Siglec-7
SL005219	SIGLEC9	27180	Siglec-9
SL008967	SIRPA	140885	SHPS1
SL006629	SIRT2	22933	SIRT2
SL008808	SKP1	6500	SKP1
SL014228	SLAMF6	114836	SLAF6
SL016928	SLAMF7	57823	SLAF7
SL016563	SLC25A18	83733	GHC2
SL008760	SLITRK1	114798	SLIK1
SL014070	SLITRK5	26050	SLIK5
SL001888	SLPI	6590	SLPI
SL004101	SMAD2	4087	SMAD2
SL004097	SMAD3	4088	SMAD3
SL011888	SMOC1	64093	SMOC1
SL012754	SMPDL3A	10924	ASM3A
SL007311	SNAP25	6616	SNP25
SL005266	SNCA	6622	a-Synuclein
SL009790	SNRPF	6636	RUXF
SL005372	SNX4	8723	Sorting nexin 4
SL000581	SOD1	6647	SOD
SL001815	SOD2	6648	Mn SOD
SL003672	SOD3	6649	SOD3
SL014091	SORCS2	57537	SORC2
SL007631	SOST	50964	SOST
SL000532	SPARC	6678	ON
SL005488	SPARCL1	8404	SPARCL1
SL006088	SPHK1	8877	Sphingosine kinase 1
SL014029	SPHK2	56848	SPHK2
SL004645	SPINT1	6692	HAI-1
SL001897	SPINT2	10653	SPINT2
SL010384	SPOCK1	6695	Testican-1
SL010471	SPOCK2	9806	Testican-2
SL005115	SPON1	10418	Spondin-1
SL002688	SPP1	6696	Osteopontin
SL008190	SPTAN1	6709	SPTA2
SL010516	SRC	6714	SRCN1
SL009868	SSRP1	6749	SSRP1
SL011510	SST	6750	Somatostatin-28
SL007560	STAB2	55576	STAB2
SL004396	STAT1	6772	STAT1
SL007221	STAT3	6774	STAT3
SL007229	STAT6	6778	STAT6
SL005789	STC1	6781	Stanniocalcin-1
SL010250	STIP1	10963	Stress-induced-phosphoprotein 1
SL010517	STK16	8576	STK16
SL016566	STK17B	9262	DRAK2
SL019100	STUB1	10273	CHIP
SL004304	STX1A	6804	STX1a
SL018938	SUMO3	6613	SUMO3
SL007022	SYNCRIP	10492	HNRPQ
SL001890	TACSTD2	4070	GA733-1 protein
SL004811	TAGLN2	8407	Transgelin-2
SL007747	TBK1	29110	TBK1
SL006923	TBP	6908	TBP
SL005155	TDGF1	6997	Cripto
SL010518	TEC	7006	TEC
SL003200	TEK	7010	sTie-2
SL000601	TF	7018	Transferrin
SL008591	TFF1	7031	TFF1
SL002602	TFF2	7032	Trefoil factor 2
SL006119	TFF3	7033	TFF3
SL001998	TFPI	7035	TFPI
SL000587	TG	7038	Thyroglobulin
SL000584	TGFB1	7040	TGF-b1
SL000088	TGFB2	7042	TGF-b2
SL000089	TGFB3	7043	TGF-b3
SL006544	TGFBI	7045	BGH3
SL002078	TGFBR2	7048	TGF-b R II
SL005059	TGFBR3	7049	TGF-b R III
SL008945	TGM3	7053	TGM3
SL002705	THBS1	7057	Thrombospondin-1
SL007206	THBS2	7058	TSP2
SL007207	THBS4	7060	TSP4
SL000598	THPO	7066	Tpo
SL003199	TIE1	7075	sTie-1
SL000591	TIMP1	7076	TIMP-1
SL000592	TIMP2	7077	TIMP-2
SL003043	TIMP3	7078	TIMP-3
SL000057	TK1	7083	Thymidine kinase
SL003655	TKT	7086	Transketolase
SL004492	TLR2	7097	TLR2
SL004489	TLR4	7099	TLR4
SL018625	TLR4 LY96	NA	TLR4:MD-2 complex
SL010372	TMPRSS15	5651	Enterokinase
SL003198	TNC	3371	Tenascin
SL002517	TNF	7124	TNF-a
SL004782	TNFAIP6	7130	TSG-6
SL004156	TNFRSF10A	8797	TRAIL R1
SL004157	TNFRSF10B	8795	TRAIL R2
SL004159	TNFRSF10D	8793	TRAIL R4
SL003690	TNFRSF11A	8792	RANK
SL002539	TNFRSF11B	4982	OPG
SL004366	TNFRSF12A	51330	TWEAKR
SL004364	TNFRSF13B	23495	TACI
SL004671	TNFRSF13C	115650	BAFF Receptor
SL004145	TNFRSF14	8764	HVEM
SL004672	TNFRSF17	608	BCMA
SL004859	TNFRSF18	8784	GITR
SL004863	TNFRSF19	55504	TAJ
SL001992	TNFRSF1A	7132	TNF sR-I
SL001800	TNFRSF1B	7133	TNF sR-II
SL004871	TNFRSF21	27242	DR6
SL011448	TNFRSF4	7293	TNR4
SL003739	TNFRSF6B	8771	DcR3
SL004180	TNFRSF8	943	CD30
SL004126	TNFRSF9	3604	4-1BB
SL002541	TNFSF11	8600	sRANKL
SL004365	TNFSF12	8742	TWEAK
SL004327	TNFSF13B	10673	BAFF
SL004648	TNFSF14	8740	LIGHT
SL004686	TNFSF15	9966	TNFSF15
SL004326	TNFSF18	8995	TNFSF18
SL004649	TNFSF4	7292	OX40 Ligand
SL004635	TNFSF8	944	CD30 Ligand
SL003735	TNFSF9	8744	4-1BB ligand
SL004594	TNNI2	7136	Troponin I, skeletal, fast twitch
SL001761	TNNI3	7137	Troponin I
SL000052	TNNT2	7139	Troponin T
SL004305	TOP1	7150	Topoisomerase I
SL000074	TP53	7157	p53
SL004812	TPI1	7167	Triosephosphate isomerase
SL004737	TPM1	7168	Tropomyosin 1 alpha chain
SL004908	TPM2	7169	Tropomyosin 2
SL003646	TPM4	7171	Tropomyosin 4
SL000588	TPO	7173	TMA
SL010617	TPSB2	64499	TPSB2
SL010619	TPSG1	25823	TPSG1
SL005679	TPT1	7178	TCTP
SL004687	TSLP	85480	TSLP
SL016128	TXNDC12	51060	TXD12
SL007181	TYK2	7297	TYK2
SL000142	TYMS	7298	TS
SL004136	TYRO3	7301	Dtk
SL017289	UBB	7314	PolyUbiquitin K48
SL017290	UBC	7316	PolyUbiquitin K63
SL018946	UBE2G2	7327	UB2G2
SL004306	UBE2I	7329	UBC9
SL008157	UBE2L3	7332	UB2L3
SL008143	UBE2N	7334	UBE2N
SL002803	UCHL1	7345	PGP9.5
SL010529	UFC1	51506	UFC1
SL010528	UFM1	51569	UFM1
SL005227	ULBP1	80329	ULBP-1
SL005228	ULBP2	80328	ULBP-2
SL005229	ULBP3	79465	ULBP-3
SL005230	UNC5C	8633	UNC5H3
SL005231	UNC5D	137970	UNC5H4
SL018947	USP25	29761	UBP25
SL014488	VAV1	7409	VAV
SL001720	VCAM1	7412	VCAM-1
SL000002	VEGFA	7422	VEGF
SL003310	VEGFA	7422	VEGF121
SL004486	VEGFC	7424	VEGF-C
SL000615	VIP	7432	Vasoactive Intestinal Peptide
SL004757	VTA1	51534	DRG-1
SL000616	VTN	7448	Vitronectin
SL000017	VWF	7450	vWF
SL012783	WFIKKN1	117166	WFKN1
SL010391	WFIKKN2	124857	WFKN2
SL004652	WIF1	11197	WIF-1
SL004689	WISP1	8840	WISP-1
SL004690	WISP3	8838	WISP-3
SL010524	WNK3	65267	WNK3
SL009951	WNT7A	7476	WNT7A
SL003186	XCL1	6375	Lymphotactin
SL011073	XPNPEP1	7511	XPNPEP1
SL004301	XRCC6	2547	Ku70
SL006372	YES1	7525	YES
SL004815	YWHAB	7529	14-3-3 protein beta/alpha
SL017611	YWHAB,YWHAE,YWHAG,YWHAH,YWHAQ,YWHAZ,SFN	NA	14-3-3
SL004984	YWHAE	7531	14-3-3E
SL008071	YWHAQ	10971	14-3-3 protein theta
SL005688	YWHAZ	7534	14-3-3 protein zeta/delta
SL010519	ZAP70	7535	ZAP70
SL018971	ZNRF3	84133	ZNRF3

## Sheet: Supplementary Table 3
Supplementary Table 3. Results of proportional odds model analysis in BLSA and ROS brain tissue samples for all 1300 SOMAmers
OR: Odds ratio (>1 indicates higher level in AD vs CN; <1 indicates lower level in comparison group)
SOMA ID	Entrez Gene Symbol	BLSA ITG pval	BLSA ITG OR	BLSA MFG pval	BLSA MFG OR	ROS ITG pval	ROS ITG OR	ROS MFG pval	ROS MFG OR
SL004683	NOG	0.00529461	4.84326	3.63e-06	46.173	1.65e-06	63.8492	2.43e-06	41.5916
SL012395	NTN1	0.00589116	5.46316	7.02e-05	15.5989	9.48e-05	13.6841	3.75e-06	42.318
SL011888	SMOC1	0.00544599	4.90596	6.3e-07	50.6824	0.00018996	13.822	8.85e-05	14.8967
SL003770	SFRP1	0.0760806	2.65122	7.21e-05	20.3119	2.12e-05	19.6841	0.000204695	12.4736
SL010513	PRKACA	0.177856	0.481158	0.0848161	0.372835	0.00849411	0.206732	0.000617496	0.129899
SL011509	PYY	0.0473729	3.03418	0.129292	2.31016	0.0122033	4.30554	0.00082228	7.35321
SL006921	PDK1	0.00113251	0.132499	0.00326265	0.176088	0.3858	0.611592	0.00104874	0.135552
SL004253	HSD17B1	0.284887	0.530538	0.0136391	0.227592	0.127068	0.428376	0.00120316	0.113536
SL003918	KLK13	0.0384194	0.293779	0.00230075	0.149651	0.344925	0.577857	0.00128057	0.1407
SL016555	PDE11A	0.121763	0.404592	6.54e-05	0.0808706	0.000745624	0.123093	0.0015582	0.157088
SL005261	PTPN2	0.398262	0.631393	0.0594981	0.341966	0.0364925	0.284546	0.00160598	0.150431
SL000517	CCL13	0.116109	0.399711	0.00034173	0.0961622	0.124178	2.53412	0.00161988	0.134232
SL003793	MAP2K1	0.113658	0.403577	0.00014128	0.0878649	0.000143447	0.0939175	0.00202907	0.160439
SL005160	ESAM	0.631384	1.31953	0.0282326	3.48791	0.0135148	4.45525	0.00207809	6.01253
SL017528	RNASEH1	0.127962	0.410736	2.84e-05	0.0565373	0.0014444	0.148542	0.002222	0.168462
SL004064	PLA2G1B	0.151028	0.450087	0.05623	0.338586	0.225205	0.49289	0.00225679	0.160258
SL000383	CKM	0.00712322	0.193064	5.53e-06	0.0364519	0.000839107	0.130724	0.00229552	0.170023
SL009790	SNRPF	0.0707873	0.378605	0.0354096	0.309128	0.00538728	0.175223	0.00243301	0.165069
SL007272	HK2	0.425427	0.646599	0.66225	0.793554	0.00579249	0.204692	0.0025125	0.179423
SL010927	KPNB1	0.207415	0.486226	3.82e-05	0.0551131	0.0021004	0.164907	0.0025546	0.164554
SL004128	ACVR1B	0.140649	0.422915	0.00085937	0.118529	0.0502747	3.28094	0.00257396	0.15176
SL005403	LMAN2	0.00395003	0.185103	0.000209104	0.0906345	0.00120104	0.13023	0.00270063	0.174467
SL004692	CRLF1 CLCF1	0.180792	0.461199	0.0111073	0.208747	0.713075	0.797024	0.00281278	0.184816
SL009431	HINT1	0.356041	0.583417	0.0557208	2.96719	0.0395106	3.78251	0.002888	6.26063
SL002075	IFNA2	0.0811178	0.357073	0.0189078	0.257701	0.205487	1.99027	0.00291874	0.164159
SL005250	CMA1	0.0842381	0.372689	0.000884446	0.116094	0.932764	0.952886	0.0030028	0.161841
SL004891	HNRNPA2B1	0.160584	0.452158	0.0500152	0.327722	0.000539982	0.111533	0.00317094	0.172786
SL007373	PPID	0.0361367	0.277007	4.07e-06	0.0351353	0.00014945	0.0882529	0.00324235	0.180224
SL004349	IFNL2	0.0538649	0.344741	9.17e-06	0.0493215	9.01e-05	0.0802929	0.00342999	0.173807
SL003774	BCL2L2	0.0290794	0.287034	6.72e-06	0.0367802	0.000413576	0.117161	0.00343471	0.186986
SL000528	POR	0.122516	0.417093	0.000324852	0.101753	0.00119963	0.136749	0.00366567	0.191284
SL004661	ACAN	0.144519	2.26642	0.0670406	2.90638	0.00108514	9.01175	0.00368237	5.38774
SL016928	SLAMF7	0.134573	0.42282	0.00113093	0.132337	0.392543	0.623828	0.0037541	0.173804
SL006091	NCK1	0.125083	0.379257	5.59e-05	0.0727232	0.00383736	0.158977	0.00385945	0.18215
SL004332	PROK1	0.126515	0.419907	0.00314637	0.155537	0.173205	2.19952	0.0040255	0.153394
SL006913	FYN	0.100476	0.387926	4.1e-05	0.0686031	0.00162338	0.145815	0.00405823	0.186637
SL000551	PRKCA	0.0258174	0.273435	0.000657073	0.130071	0.00247223	0.159174	0.00412852	0.194463
SL000592	TIMP2	0.0754381	2.75603	0.000723869	8.5738	0.000602846	10.0629	0.00416413	5.25264
SL011211	EIF4G2	0.053225	0.310221	6.79e-05	0.0692678	0.000174217	0.0833125	0.00440314	0.190215
SL008504	GNS	0.239218	0.507322	0.00356614	0.162537	0.334153	1.7858	0.00440487	0.157098
SL007631	SOST	0.0684522	0.33691	0.0074551	0.213366	0.00484973	0.193017	0.00452806	0.19027
SL004365	TNFSF12	0.385328	1.61774	0.13033	2.33399	0.0665981	3.00174	0.00459351	5.3338
SL000441	HGF	0.11264	2.39403	0.000176107	10.4205	0.00120506	7.2543	0.00474127	6.04511
SL005263	LRPAP1	0.00524695	0.181186	0.000316417	0.106656	0.000296768	0.0974291	0.00477974	0.195729
SL004924	EIF4H	0.0747359	0.362802	0.000472115	0.111602	0.000295275	0.10223	0.00480495	0.18374
SL007122	IDE	0.123277	0.43006	0.0119276	0.236337	0.00495192	0.187955	0.00496175	0.195438
SL004676	IGFBP5	0.022689	3.76941	8e-05	15.0779	7.2e-05	15.2261	0.00518959	5.49967
SL003990	FGFR2	0.24828	0.521594	0.0111544	0.211846	0.0265887	0.288009	0.00538696	0.189927
SL000539	GPI	0.30401	0.563439	0.0154205	0.23277	0.00148521	0.146967	0.00556474	0.20146
SL004690	WISP3	0.00586689	0.211656	0.216809	0.493335	0.0229968	0.249853	0.00568046	0.208613
SL005115	SPON1	0.575519	1.34565	0.0498085	3.06449	0.0145356	4.51599	0.00573401	5.32082
SL005152	RARRES2	0.0342977	3.67015	0.214815	1.96661	0.0989373	2.62665	0.0058862	5.42518
SL005190	LILRB1	0.0316519	3.56042	0.00969849	4.67766	0.0142282	4.43214	0.00595542	4.96055
SL002695	CNDP2	0.753546	0.837341	0.459554	1.49941	0.0142279	5.30157	0.00599448	6.1658
SL003755	MCL1	0.909324	1.06381	0.195221	0.492187	0.00241834	0.172285	0.00621999	0.202376
SL019100	STUB1	0.5135	0.688751	0.000125036	0.0853544	0.00104069	0.121396	0.00627028	0.205992
SL017289	UBB	0.0613614	2.90709	7.38e-05	12.4336	0.0013593	8.18757	0.00649093	4.96089
SL004143	GFRA2	0.116959	0.406021	0.104881	0.40919	0.151394	0.451154	0.00658322	0.218505
SL008122	DUSP3	0.0143331	0.238242	5.18e-05	0.0686181	0.000436149	0.105428	0.00658419	0.198581
SL000573	APCS	0.0216975	4.13779	0.00244224	6.2839	0.0954413	2.59627	0.00670128	5.0145
SL004759	EIF5	0.3644	0.593893	0.0116722	0.228725	0.00270155	0.163132	0.00707251	0.204616
SL000449	DNAJB1	0.10262	0.383079	1.99e-05	0.0510941	0.00385431	0.176296	0.0073484	0.214133
SL010502	MAPK8	0.112338	0.389757	5.16e-05	0.0620718	0.00106595	0.138265	0.00742807	0.216218
SL017611	YWHAB,YWHAE,YWHAG,YWHAH,YWHAQ,YWHAZ,SFN	0.0438528	0.320902	0.000295307	0.100503	0.00046752	0.110161	0.00782226	0.216904
SL006406	PLXNC1	0.0246153	0.274475	6.59e-05	0.0750104	0.00141337	0.130764	0.00815235	0.212568
SL008916	DPP7	0.0280274	0.299268	0.0566617	0.339012	0.911787	1.06344	0.00819248	0.228122
SL004757	VTA1	0.0255393	0.281453	8.23e-06	0.0428393	0.000272171	0.0954441	0.00822901	0.213718
SL007229	STAT6	0.105946	0.369379	0.00268536	0.178827	0.000347156	0.0957841	0.00825239	0.218083
SL002792	ADRBK1	0.914954	0.940786	0.0238748	0.265473	0.0127707	0.224808	0.0083826	0.226857
SL011535	RBM39	0.282402	0.547996	0.0110508	0.242305	0.000179345	0.0898405	0.00894497	0.201123
SL000133	CCL20	0.15041	0.426071	0.00247582	0.153256	0.696613	1.26299	0.00910314	0.210624
SL004782	TNFAIP6	0.0055579	4.79519	0.000446372	8.6267	0.0011296	8.56276	0.009597	4.66034
SL000007	ESR1	0.164674	0.462042	0.0357945	0.301695	0.442693	0.646526	0.00961729	0.227108
SL004821	S100A4	0.114223	2.56991	0.156704	2.21108	0.0388747	3.27289	0.00976753	4.46347
SL004781	CSK	0.205121	0.482668	0.0154597	0.239662	0.00442613	0.182192	0.0100503	0.23063
SL014248	SEMA6B	0.0349219	0.302745	0.00760579	0.222787	0.0137649	0.229597	0.0101446	0.216773
SL017614	AKT1 AKT2 AKT3	0.0875836	0.358202	0.000502709	0.106016	0.000797107	0.126964	0.0111588	0.23073
SL004765	MAPKAPK3	0.0402709	0.304583	0.00666184	0.199493	0.00226234	0.160831	0.0112107	0.228726
SL007888	CST4	0.0242261	0.266989	0.00368481	0.162363	0.619682	0.752878	0.0115355	0.205248
SL005308	PSME3	0.153256	2.1825	0.164224	2.16387	0.000878857	8.79138	0.0115888	4.03566
SL005170	ICOS	0.104885	0.383376	0.00527013	0.182056	0.871956	0.913956	0.0116584	0.229499
SL008421	ADAMTS1	0.666717	1.25787	0.274116	1.83777	0.460865	1.51866	0.0117539	4.54974
SL004636	FLT3	0.0213791	0.26002	0.000166991	0.0852108	0.00105275	0.137521	0.0118855	0.235502
SL003331	MMP16	0.179567	0.457027	0.000419673	0.108699	0.886321	0.923319	0.0119208	0.233867
SL010500	LYN	0.0930434	0.378452	0.0026914	0.170453	0.00287261	0.156034	0.0121552	0.241836
SL018946	UBE2G2	0.356277	0.615266	0.548581	0.718472	0.292321	0.53374	0.0121922	0.242821
SL002762	CHGA	0.242366	1.90402	0.0016601	6.52883	0.00643093	5.52706	0.0128466	4.53711
SL007358	PRKCQ	0.101206	0.383873	1.84e-05	0.0574618	0.202636	0.480239	0.012952	0.240349
SL003753	DYNLL1	0.163453	0.441266	0.000542381	0.110962	0.0248876	3.56691	0.0130605	0.214481
SL006917	LYN	0.111536	0.396014	0.0016496	0.152483	0.0055199	0.19012	0.0131456	0.249859
SL007429	GPNMB	0.0278351	3.56699	8.53e-05	14.174	0.00146187	7.27653	0.0132033	4.37232
SL010512	PIK3CA PIK3R1	0.150022	0.428997	0.000130131	0.0752791	0.0117138	0.214214	0.0132102	0.240629
SL006998	PDPK1	0.0697543	0.348287	3.55e-05	0.0617669	0.000440657	0.103969	0.0132366	0.235211
SL000377	CKB	0.058988	0.319427	0.0028554	0.168867	0.0031644	0.173795	0.0134556	0.251956
SL004134	CD27	0.976192	1.01573	0.0106097	0.194036	0.0323541	0.273082	0.0136513	0.247358
SL017188	GSK3A GSK3B	0.538138	1.42071	0.477366	0.667215	0.145457	0.434693	0.0139909	0.244167
SL004149	IL13RA1	0.0111398	0.229234	0.487955	0.67419	0.262857	0.540113	0.014189	0.263787
SL004850	IL17RA	0.604326	0.754878	0.0146918	4.2885	0.54678	1.41096	0.0144411	4.15319
SL008176	PSME1	0.152505	2.25234	0.00741515	4.87743	0.0279144	3.49139	0.0146786	4.00075
SL007281	MAPK12	0.235833	0.480005	6.11e-05	0.0579817	0.00278776	0.167357	0.0147269	0.245583
SL003190	CCL15	0.0340563	0.273169	0.00413251	0.176829	0.843977	1.11283	0.0147767	0.246361
SL000339	CA2	0.175955	2.02092	0.0545813	2.96779	0.0149325	4.28965	0.0148653	3.80315
SL011616	EIF4A3	0.155749	2.1938	0.134445	2.28071	0.0556306	2.99734	0.0148794	3.94472
SL000537	PDGFB	0.0339441	0.304497	0.000803962	0.129932	0.000127027	0.0793788	0.0150497	0.251227
SL005183	IL22RA2	0.442116	1.51984	0.08978	2.55509	0.00557588	5.23263	0.0150794	4.1176
SL000382	CKB CKM	0.0015837	0.14411	3.62e-05	0.0601892	0.0110687	0.215463	0.0152738	0.246725
SL008773	CD109	0.546383	1.37058	0.7989	1.14714	0.0145496	4.80016	0.0153791	4.24644
SL005372	SNX4	0.0611235	0.330613	2.12e-06	0.0337983	0.000351467	0.0986022	0.0155081	0.252657
SL010374	METAP1	0.0435181	0.309908	4.62e-05	0.0664277	0.000533789	0.118832	0.0156371	0.255081
SL007674	LY9	0.225703	0.512628	0.0652347	0.33655	0.00396485	6.13152	0.0158839	0.207074
SL005687	EIF5A	0.574991	0.731342	0.00849518	0.20778	0.000148958	0.0877668	0.0162801	0.248965
SL007324	CSNK2A1	0.0282775	0.282814	1.49e-05	0.0419966	0.00200417	0.145313	0.016553	0.250895
SL003848	ANXA5	0.700433	0.804874	0.0173637	4.12188	0.0329086	3.42087	0.0166392	3.91557
SL003524	PDIA3	0.0109412	0.229457	0.0141742	0.244339	4.28e-05	0.0774092	0.0167376	0.263972
SL005217	SIGLEC6	0.067086	2.77449	0.0623863	2.85159	0.00816372	5.30255	0.0168067	3.98728
SL005196	LSAMP	0.0284451	3.6976	0.120581	2.35644	0.00303658	6.07044	0.0169015	3.88616
SL010489	CAMK1	0.0305965	0.295859	0.0001049	0.0841955	0.0508798	0.328253	0.0176402	0.232486
SL004515	PGLYRP1	0.256427	1.84187	0.28623	1.85898	0.002003	6.81584	0.0177628	4.08846
SL002036	FGFR4	0.180873	0.466016	0.000313883	0.101519	0.0169307	0.262709	0.0181454	0.270229
SL004101	SMAD2	0.234194	0.496838	0.00371954	0.179493	0.00135117	0.136272	0.0182305	0.277462
SL004338	FGF20	0.956691	0.971579	0.00195657	6.4306	0.0326576	3.48874	0.0182511	3.84146
SL007195	CD70	0.541684	1.39095	0.00306036	6.56	0.159959	2.13435	0.0183926	3.85923
SL003722	AKT2	0.0428092	0.309622	2.69e-05	0.0520273	0.00223676	0.169682	0.0186608	0.253297
SL004489	TLR4	0.0347887	0.299489	0.00672929	0.188585	0.0104319	0.216328	0.0191416	0.254642
SL002621	MDK	0.0541769	2.91494	0.00805371	4.61249	0.00010957	14.3252	0.019361	4.67771
SL006993	MAPK13	0.250861	0.50158	0.0162304	0.244607	0.00182952	0.150175	0.0196851	0.258361
SL004350	IL17B	0.0639385	0.338002	0.0219949	0.269198	0.0394164	3.11717	0.0201966	0.248431
SL010514	PTK6	0.200778	1.97116	0.00171194	6.66586	0.0104147	4.66548	0.0203024	3.84574
SL002071	GRP	0.0709196	2.72278	1.74e-05	21.6718	0.00221948	6.09141	0.0206168	3.72983
SL004589	AZU1	0.64538	1.27323	0.110627	2.52807	0.466683	1.50224	0.020667	4.15962
SL005181	IL20RA	0.823571	1.12413	0.0974348	2.51618	0.0256422	3.6624	0.0208639	3.77813
SL006610	ADAMTS13	0.0300563	3.25895	0.08186	2.75673	0.322362	1.73708	0.0214732	3.57906
SL004670	ARTN	0.745025	1.18476	0.434816	1.53749	0.145219	2.35077	0.0216453	3.84205
SL009207	DCTN2	0.054996	0.34754	0.0330365	0.303239	0.0418455	0.315701	0.0225319	0.276189
SL010516	SRC	0.0901072	0.379212	2.55e-05	0.0591281	0.00252186	0.157709	0.0226467	0.276837
SL005167	LGALS8	0.0231599	0.261069	6.81e-05	0.079526	0.00847462	0.207	0.022695	0.26428
SL007752	DAPK2	0.185882	0.441984	0.000902079	0.139132	0.000522778	0.0955906	0.022896	0.278113
SL001905	MSLN	0.587788	0.743149	0.43794	1.54053	0.697739	1.24525	0.0229304	3.97292
SL005164	LGALS2	0.589403	0.736659	0.259513	0.52536	0.0681652	0.373581	0.0231542	0.282336
SL004336	FGF18	0.342151	1.69505	0.36015	1.70058	0.00741479	4.88525	0.0232503	3.59371
SL008193	NID2	0.161558	2.2174	0.00339365	6.26339	0.00751062	4.89609	0.0233548	3.50804
SL005846	MSN	0.253378	1.91566	0.0389129	3.54079	0.0127758	4.08015	0.0235037	3.46708
SL003680	AGER	0.550865	0.706356	0.00300142	0.173095	0.016547	4.13005	0.0236413	0.247138
SL004725	HAT1	0.0647425	0.343745	0.0341648	0.303353	0.00488889	0.166984	0.0239028	0.286332
SL003169	CXCL5	0.112009	0.397354	0.000392505	0.104553	0.900745	0.932775	0.0240557	0.279862
SL006268	NSFL1C	0.977719	1.01495	0.378734	0.615838	0.213347	0.488726	0.0242322	0.245186
SL014896	ANK2	0.154805	0.461848	9.27e-06	0.0458901	0.000727423	0.117184	0.0247938	0.284651
SL004396	STAT1	0.107382	0.376447	0.000372197	0.121419	0.0200129	0.248403	0.0248614	0.28103
SL007228	PRKCI	0.149039	0.432262	7.09e-05	0.0773502	0.000323149	0.0970385	0.0255679	0.281631
SL010515	RPS6KA3	0.0554826	0.324994	0.00033633	0.0985712	0.00193673	0.149875	0.0259486	0.281004
SL007284	CRISP3	0.394511	0.608274	0.00710016	0.191889	0.340714	1.68888	0.0259754	0.262845
SL003728	BIRC3	0.35564	1.60581	0.0013409	7.23518	0.00494231	4.96325	0.0261975	3.41752
SL016550	CSNK2A1 CSNK2B	0.052803	0.336802	0.000831692	0.114034	0.00311459	0.168679	0.0264526	0.275719
SL005493	PON1	0.049212	0.320903	0.0222457	0.254414	0.283807	1.84971	0.0265665	0.263079
SL000320	C5	0.263088	0.511738	0.00042842	0.110958	0.106095	0.375192	0.026936	0.2595
SL000306	NPPB	0.230511	1.89677	0.0449466	3.15325	0.0259627	3.69137	0.0274804	3.55681
SL004861	IL18RAP	0.448089	1.50037	0.221795	1.91182	0.119786	2.37643	0.0276403	3.58999
SL003711	CASP3	0.109902	0.379287	0.00118767	0.136713	0.00288195	0.174095	0.0277787	0.290201
SL000615	VIP	0.734897	1.1991	0.333901	1.714	0.413136	1.57021	0.028101	3.85894
SL014108	LRRTM3	0.0853057	0.388987	6.56e-06	0.0434355	0.00103494	0.130902	0.028632	0.287566
SL000003	ANG	0.507247	1.44632	0.0939254	2.73763	0.132576	0.42035	0.0287139	3.36075
SL000057	TK1	0.370914	0.589552	0.00323778	0.169237	0.371837	1.63291	0.0290808	0.276494
SL018625	TLR4 LY96	0.178262	0.463149	0.00511052	0.190148	0.425603	1.57287	0.0291949	0.249008
SL012188	EPS15L1	0.127377	0.421893	0.000800234	0.118512	0.398661	0.633377	0.0292718	0.280798
SL000062	KLK3	0.855638	0.895604	0.00017406	0.088926	0.00304172	0.159122	0.0294638	0.262214
SL004557	CD59	0.677489	1.26965	0.00298498	5.99648	0.0234908	3.7498	0.0296164	3.52302
SL003872	IL6ST	0.835693	1.11746	0.529012	1.41485	0.0318869	3.59449	0.0296285	3.3161
SL007024	GREM1	0.533311	1.3867	0.69063	1.2457	0.0846888	2.75385	0.0296729	3.56218
SL003189	CCL19	0.0116587	0.237221	0.00402898	0.195474	0.00237059	0.161883	0.0299174	0.295269
SL003726	CHEK2	0.573732	0.718977	0.0157906	0.234894	0.0891971	2.69599	0.0300178	0.247413
SL000406	CCL11	0.528552	0.690865	0.00271922	0.174133	0.599883	1.335	0.0300651	0.291456
SL016148	Human-virus	0.581321	1.35679	0.000302814	9.03797	0.0514947	3.28888	0.0301186	3.38216
SL004299	BIRC7	0.217486	1.94345	0.339802	1.68159	0.00167409	6.79429	0.0301521	3.36218
SL018587	ISLR2	0.002465	6.43397	0.0203132	3.7412	0.00652987	5.05335	0.0302983	3.52499
SL007179	EPHB2	0.122243	0.410524	0.000193176	0.0867171	4.4e-05	0.0601923	0.0305251	0.285612
SL005730	PDE2A	0.0272514	0.273077	8.5e-05	0.0680622	0.00372891	0.160933	0.0313612	0.296026
SL004348	IFNL1	0.967995	1.02215	0.87642	1.08875	0.614962	1.34308	0.0316402	3.67936
SL006372	YES1	0.0435328	0.291139	6.71e-06	0.0380608	0.00190796	0.144425	0.0322149	0.300149
SL009045	ENPP7	0.926457	1.05086	0.0203796	3.72452	0.431149	1.54913	0.0328307	3.45287
SL004869	CA13	0.629835	1.29358	0.486761	1.44168	0.0206661	4.05378	0.033603	3.64794
SL010928	IMPDH2	0.0393444	0.31965	0.112337	0.417623	0.0382091	0.311402	0.0341416	0.297556
SL010504	MAPKAPK5	0.084528	0.371594	0.372519	0.60285	0.811669	1.14282	0.0342702	0.308888
SL001890	TACSTD2	0.382822	0.618897	0.62211	1.31691	0.771359	1.178	0.0343023	3.51281
SL007774	JAG2	0.107747	2.38218	0.00418958	5.85304	0.00019195	9.94034	0.0345748	3.33428
SL011709	PDXP	0.402771	1.57133	0.351405	1.66737	0.054989	0.293209	0.0362898	3.58094
SL007181	TYK2	0.800017	1.14277	0.336222	0.581592	0.00490864	0.19106	0.0366124	0.32316
SL003200	TEK	0.965309	1.02351	0.0205505	3.78892	0.872036	1.09038	0.0366134	3.21582
SL000553	PRKCB	0.400723	0.607995	8.9e-05	0.0802204	0.0168194	0.203252	0.0369879	0.310724
SL014029	SPHK2	0.00963366	0.216431	0.000114712	0.0769378	0.00188909	0.162239	0.0370145	0.29234
SL007221	STAT3	0.224395	0.476407	0.0017861	0.166051	0.00733391	0.184105	0.0372132	0.316967
SL011549	ARID3A	0.846403	0.900787	0.516127	1.4214	0.49799	1.4837	0.0372686	3.56731
SL000638	CDH2	0.0259837	0.280612	0.010033	0.22489	0.176159	0.470626	0.037311	0.311297
SL000678	GNLY	0.0811742	2.8683	0.000734939	8.71263	0.421745	1.56049	0.0375656	3.26906
SL000038	CCL2	0.764309	0.851227	0.291561	1.80659	0.212612	2.07755	0.0381307	3.36916
SL013928	PPIE	0.0876575	0.358154	0.00032693	0.109827	0.00208326	0.150067	0.0382701	0.312255
SL005194	JAM3	0.875623	1.08816	0.0165909	4.03476	0.663613	1.27628	0.0385934	3.22969
SL010468	RGMB	0.0525218	3.03354	0.0454118	3.19826	0.0836628	2.77078	0.0386345	3.21672
SL004750	DDX19B	0.108561	0.411971	0.0612076	0.348259	0.00185978	0.156885	0.0389106	0.325424
SL008623	CNTN2	0.357521	1.69784	0.319002	1.72795	0.0480485	3.33294	0.0391942	3.20273
SL009216	DDC	0.0488035	0.308735	0.0933736	0.385221	0.994522	0.996103	0.039419	0.314519
SL004984	YWHAE	0.0975434	2.51083	0.000478943	8.82801	0.000710434	9.02184	0.0400482	3.11002
SL004733	LRP1	0.0842296	2.69049	0.0280631	3.61238	0.00115224	6.82696	0.0406102	3.17914
SL011629	AIP	0.0185922	0.253419	9.94e-05	0.0785565	0.00324822	0.159272	0.0406242	0.326281
SL007242	MAP2K3	0.0203065	3.70301	0.370131	1.62505	0.930924	1.04992	0.0418243	3.18406
SL004872	EDAR	0.849312	0.903083	0.32819	1.68859	0.503793	1.45433	0.0421812	3.50935
SL000670	GSTA3	0.0644328	0.349996	0.0013953	0.128912	0.012405	0.22719	0.0423444	0.282397
SL004843	EFNA2	0.939929	1.04359	0.544582	1.3918	0.0747562	2.73912	0.0429051	3.06544
SL004704	COMMD7	0.944154	1.03943	0.0212191	0.261521	0.000713422	0.126515	0.0449633	0.324035
SL016549	PRKAA2 PRKAB2 PRKAG1	0.0270796	0.275551	0.00162198	0.152784	0.0120953	0.217176	0.0457718	0.332878
SL014129	HS6ST1	0.473095	1.47947	0.912626	1.06121	0.0716775	3.0029	0.0458841	3.02274
SL007173	GRN	0.0415102	3.26688	0.00198059	6.62996	0.0376896	3.33058	0.0460391	3.1869
SL007953	PDXK	0.0489745	0.316092	0.000203761	0.0788832	0.00806003	0.21801	0.0465031	0.327472
SL010522	CDK8 CCNC	0.122873	0.437028	0.384777	0.605404	0.694802	0.801313	0.0472405	0.338186
SL004605	RPSA	0.141924	0.456929	0.021456	0.269322	0.404184	0.632703	0.0472807	0.330128
SL014308	FGF8	0.792065	0.866735	0.130136	2.30546	0.510531	1.45075	0.0475591	3.33335
SL003461	POMC	0.165793	2.16691	0.00541326	5.5286	0.0202299	3.86524	0.0476807	3.17404
SL001717	IL10	0.00250377	5.69077	0.0438917	3.21665	0.00371395	5.57325	0.0480154	3.03091
SL004737	TPM1	0.0512983	0.31806	0.00120621	0.144692	0.0224753	0.269627	0.0481855	0.334837
SL013989	RSPO2	0.541923	1.38545	0.448154	1.52951	0.208022	2.12423	0.0483524	3.09068
SL000535	PDGFA	0.723753	0.823941	0.394086	1.60477	0.938511	1.04495	0.0486023	3.10789
SL000479	IL3	0.515768	0.700761	0.112403	0.415249	0.0948925	0.378356	0.0487419	0.320301
SL020171	HHLA2	0.00302669	0.179727	0.354035	0.596831	0.00455397	0.182804	0.0491815	0.32118
SL004337	FGF19	0.0892521	2.49518	0.033864	3.28708	0.00477299	5.43751	0.0495878	2.94564
SL005157	CD209	0.0678599	0.369032	0.0373108	0.314797	0.0145895	0.256183	0.0506066	0.330227
SL006919	RPS6KA5	0.705452	0.816941	0.713339	1.22375	0.897412	1.07651	0.0507269	3.25505
SL000310	C1R	0.506529	1.44625	0.202072	2.01763	0.0167376	0.245194	0.0509305	0.334134
SL001729	CSF3	0.0602209	0.369361	0.0386481	0.310022	0.130185	0.415855	0.0511113	0.339307
SL007280	CTSC	0.0195704	0.25936	0.167894	0.459178	0.548151	0.706402	0.0511616	0.339851
SL005187	IL3RA	0.9815	1.01257	0.244408	1.90179	0.880846	1.0877	0.0521666	3.26473
SL001938	INHBA	0.873651	0.918743	0.22814	1.93746	0.615186	1.32781	0.0522101	3.31464
SL001691	FGF7	0.795421	0.868569	0.563972	1.37836	0.842196	1.1246	0.0523417	3.27711
SL000658	GAS1	0.210351	2.02397	0.372485	1.64477	0.807745	1.14529	0.0528983	3.05894
SL005200	MICB	0.663961	0.77531	0.0608044	0.334173	0.0135152	4.27645	0.0529166	0.301638
SL004340	FGF6	0.910724	1.06187	0.64472	1.28368	0.507902	1.46553	0.052967	3.20781
SL014288	CD200R1	0.966973	0.978245	0.170895	2.09649	0.839578	1.1191	0.0542411	3.25929
SL004258	ADIPOQ	0.897757	1.06974	0.211409	0.479843	0.00790366	0.221456	0.0543209	0.328573
SL008331	PA2G4	0.905045	0.939414	0.97371	0.982259	0.00234511	0.177007	0.0543948	0.340533
SL007003	DHH	0.884822	0.924755	0.710871	1.22863	0.577976	1.39863	0.0545323	3.22626
SL003307	IL2RG	0.516567	0.701249	0.984084	0.989057	0.946	0.961385	0.0548303	3.21922
SL004362	CLEC11A	0.0865148	0.392612	0.872463	1.09169	0.655912	1.30085	0.0554058	0.341823
SL010459	FCGR2A	0.254048	1.86556	0.000805288	6.97096	0.0855381	2.65079	0.056227	2.94333
SL001713	IL17A	0.0133433	4.07711	0.000628649	9.71963	0.00377529	5.8459	0.056673	2.98772
SL005205	NCR3	0.540936	0.713997	0.82291	1.13106	0.140508	2.27588	0.0568695	2.97982
SL004751	HMOX2	0.0931475	0.379511	0.0025647	0.146588	0.00453098	0.189445	0.0579014	0.343547
SL002654	EPHA2	0.271046	0.546087	0.575006	0.741812	0.0138184	0.21059	0.0580397	0.34412
SL007328	JAG1	0.00504602	5.21158	0.0138938	4.38368	0.0317952	3.38657	0.0581171	2.88057
SL003761	PTEN	0.000325027	0.106345	0.000134944	0.0791547	0.338257	0.571479	0.0584009	0.347165
SL012769	FAM3D	0.0748956	0.369208	0.48351	0.673348	0.353914	0.591025	0.0585587	0.338354
SL004486	VEGFC	0.733124	1.20144	0.128654	2.33638	0.454949	1.54863	0.058715	3.04079
SL012774	CRELD1	0.352701	0.599484	0.928203	1.04993	0.913832	1.06325	0.0593779	3.13821
SL021043	GDF11 MSTN	0.827559	0.892838	0.560779	1.36091	0.105906	2.5781	0.0594578	3.16943
SL014009	HDGFRP2	0.141219	2.20574	0.213034	1.99412	0.846566	0.897758	0.0607044	2.97606
SL000507	LTA LTB	0.425263	1.52645	0.674782	1.26225	0.00666224	5.46619	0.0609064	2.86664
SL001990	IL1RN	0.343071	1.67435	0.12642	0.403428	0.00998446	0.22729	0.0612906	0.352269
SL007223	BCL6	0.0135474	0.247797	0.00412416	0.188149	0.11355	0.40845	0.0616435	0.353259
SL008574	OMD	0.365966	1.67504	0.337753	1.75582	0.76698	0.848555	0.0619844	3.03636
SL009629	MBD4	0.658533	0.785993	0.346604	1.67121	0.496138	1.47587	0.0623015	3.06085
SL011405	PDE5A	0.333171	1.79559	0.684224	1.25254	0.0490548	3.12291	0.0623267	2.74911
SL004304	STX1A	0.0122865	4.21311	0.000289331	9.47252	0.000532858	9.21747	0.0625461	2.7807
SL003862	CD40LG	0.596319	0.748437	0.935659	1.04457	0.809524	1.14837	0.0633927	3.05658
SL004334	FGF16	0.879815	0.920638	0.883047	1.08473	0.786982	1.1708	0.0636324	3.11255
SL008933	PARK7	0.0775851	2.7949	0.0426331	3.41327	0.0451332	3.17058	0.0636717	2.71054
SL000462	IGFBP1	0.365699	0.597446	0.64025	0.769381	0.7699	0.851551	0.0637439	2.90964
SL008099	CAPG	0.0195543	3.91745	0.00913819	5.28231	0.0110336	4.59634	0.0641397	2.81329
SL000001	MUC1	0.0148666	0.246002	0.13387	0.438556	0.655057	0.7723	0.064182	0.362031
SL004081	DCN	0.267385	0.545313	0.932976	0.955142	0.313941	0.5721	0.0646709	3.12462
SL006189	KIF23	0.79981	0.871576	0.581076	1.35296	0.528346	1.45575	0.0647074	3.05246
SL005185	IL23R	0.552298	0.72177	0.622921	1.31609	0.898269	1.07685	0.0651405	3.02366
SL001992	TNFRSF1A	0.829395	1.12472	0.079044	2.86976	0.830663	1.12704	0.065499	2.88075
SL006713	COLEC11	0.833912	0.895306	0.525501	0.70835	0.484383	1.48549	0.0670828	2.93057
SL005229	ULBP3	0.581202	0.741804	0.49677	1.46133	0.80311	0.868988	0.0671241	3.02282
SL010457	DLL4	0.410533	0.634315	0.979043	1.01445	0.67487	1.27458	0.0675742	2.94577
SL003080	MIF	0.00589904	5.23139	0.000649669	7.84245	0.00291405	6.21535	0.0678406	2.67958
SL011630	SEZ6L2	0.742109	0.836854	0.998306	1.00116	0.700479	1.2519	0.0685843	2.98588
SL004467	SERPINA10	0.168157	0.461183	0.230172	0.502967	0.188582	0.47059	0.0688904	0.355049
SL004844	EPHA5	0.138812	0.441706	0.120358	0.419204	0.0130038	0.239119	0.0693677	0.345302
SL006197	DNAJC19	0.0179647	3.89192	0.197606	2.03245	0.0263854	3.53607	0.0697217	2.74722
SL000640	NID1	0.130941	2.3708	0.0476731	3.13031	0.277537	1.7853	0.0700193	2.68031
SL004673	CTSS	0.434811	0.651423	0.0869429	0.380683	0.599471	1.33854	0.0710339	0.341522
SL009349	FSTL1	0.220125	1.97575	0.0530067	3.144	0.190308	2.08803	0.0710868	2.74785
SL003700	BAD	0.995763	1.0029	0.599278	1.33923	0.892853	1.08307	0.0713286	3.042
SL004687	TSLP	0.564763	0.729561	0.324358	1.72618	0.996551	0.997612	0.0724372	2.97938
SL017328	MYBPC1	0.906798	1.06519	0.0218003	0.256991	0.349867	0.585306	0.0724546	0.3782
SL007266	PSMD7	0.854441	0.907463	0.776717	0.856711	0.614707	0.749686	0.0747985	0.387151
SL000131	PCNA	0.356951	1.62206	0.68336	1.24868	0.0142253	4.47061	0.0762056	2.61983
SL004208	ANXA1	0.21565	2.07188	0.0268778	3.5454	0.204481	2.03164	0.0763578	2.72226
SL000485	IL9	0.531826	1.37871	0.282935	1.8516	0.0114905	4.4681	0.0766688	2.60336
SL000587	TG	0.624265	1.30301	0.480345	1.4781	0.0165369	4.33542	0.0766981	2.73671
SL014735	IMPDH1	0.265761	0.51754	0.0367818	0.307596	0.00531342	0.178021	0.0768097	0.379862
SL003168	CCL27	0.859533	1.09734	0.808615	1.1379	0.0875116	2.75238	0.0768862	2.77412
SL003196	CCL17	0.508552	1.42099	0.743786	0.83714	0.0135161	4.78067	0.0772213	2.67915
SL005159	EPOR	0.785353	1.15986	0.276277	1.79482	0.606732	1.32962	0.0779169	2.95615
SL009210	POMC	0.271074	1.89623	0.15097	2.25514	0.0032433	5.57507	0.0780632	2.64893
SL010517	STK16	0.0169608	0.25706	0.103026	0.410711	0.625493	0.763892	0.0783822	0.382455
SL011768	NUDCD3	0.924462	0.94954	0.0561313	0.321915	0.0280914	0.256165	0.0790883	0.345686
SL004139	EFNA3	0.859204	1.10466	0.543701	1.4005	0.111536	2.50659	0.0792537	2.71024
SL008709	DSC3	0.145972	2.19296	2.4e-05	16.1737	0.00530085	5.10909	0.0795531	2.60476
SL016554	PDE9A	0.347735	0.603922	0.084402	0.36976	0.525682	0.681407	0.0812913	0.364064
SL000474	IL16	0.563997	1.38363	0.213434	1.96548	0.125284	0.427409	0.081465	2.7478
SL004357	MSTN	0.292957	0.5473	0.983194	0.988551	0.618527	0.750834	0.0825237	0.370362
SL010492	CAMK2B	0.504575	0.692495	0.00931243	0.213707	0.0147383	0.232671	0.0829627	0.393054
SL005212	PRLR	0.012684	0.233764	0.123953	0.417582	0.143411	0.426347	0.0841708	0.385293
SL000451	HSPA1A	0.085977	2.57624	0.000809785	8.25314	0.889678	0.927947	0.0863707	2.6734
SL001761	TNNI3	0.0495483	0.338756	0.164514	0.458698	0.841437	1.11949	0.0873543	0.375302
SL006920	MAPK14	0.0620792	0.314674	0.0012367	0.147584	0.0520046	0.313312	0.0879979	0.396906
SL005574	ACY1	0.116228	2.36412	0.176511	2.10906	0.054843	3.21086	0.0891485	2.56634
SL003301	CCL23	0.809436	1.13784	0.531409	0.706478	0.567724	0.710875	0.0893472	0.400452
SL004156	TNFRSF10A	0.188269	0.481094	0.442892	0.654865	0.253136	0.511677	0.089388	0.353255
SL000497	LAMA1 LAMB1 LAMC1	0.946958	0.964431	0.495051	1.44948	0.922882	1.05311	0.0903193	2.76143
SL003803	ERBB4	0.176124	2.04394	0.629132	1.30856	0.00177992	7.25883	0.0903199	2.48015
SL000506	CGA LHB	0.338231	0.592607	0.334904	1.70887	0.866913	1.09838	0.0903737	2.82419
SL006914	NR3C1	0.760682	0.852146	0.702554	1.22929	0.345296	1.71431	0.0927571	2.78149
SL004867	CA3	0.194938	2.08418	0.0742496	2.89713	0.415857	1.55951	0.092921	2.51459
SL008822	ADGRE2	0.0313629	3.44252	0.00318304	5.6012	0.0456211	3.13518	0.0931501	2.53596
SL004160	NTRK2	0.0996261	2.51811	0.545025	1.38215	0.0095984	4.5881	0.0933477	2.54187
SL013490	BOC	0.716317	0.817614	0.0552882	0.337139	0.112916	0.422381	0.094259	0.402997
SL010378	RET	0.755552	1.1942	0.0476892	0.314883	0.901215	0.93251	0.0944561	0.370523
SL005221	SCARF1	0.502403	0.681149	0.346637	0.600469	0.291446	0.530126	0.094833	0.383108
SL005172	IGFBP6	0.0413811	0.314253	0.439506	1.55193	0.803712	1.17071	0.0966898	2.69107
SL004183	CDH3	0.0869052	0.388777	0.0491205	0.310287	0.0401289	0.295229	0.0968803	0.394887
SL017290	UBC	0.295033	0.5615	0.0116088	0.242694	0.0220584	0.258309	0.0972933	0.409942
SL000321	C5 C6	0.00589925	5.16763	0.23218	2.03762	0.497613	0.683695	0.0973349	2.61913
SL010463	GPC2	0.514917	0.698428	0.12075	0.401671	0.00209298	6.97838	0.0974876	0.360575
SL010384	SPOCK1	0.203081	1.97602	0.531668	1.40059	0.0580987	0.339608	0.0978992	0.407256
SL007547	HAVCR2	0.446307	0.653898	0.36729	1.66413	0.994121	0.995858	0.0985294	2.59158
SL004367	DKK1	0.234656	1.89578	0.0984778	2.60151	0.0461115	2.89302	0.09867	2.56222
SL001947	MIA	0.591852	1.34633	0.343014	0.581695	0.33885	1.67923	0.0993531	2.47749
SL009792	ADSL	0.00562548	4.964	0.000937756	7.78006	0.221255	1.97868	0.0996059	2.46186
SL016567	MAP3K7 TAB1	0.033336	0.297871	1.65e-05	0.0527866	0.132708	0.416299	0.100366	0.409853
SL000088	TGFB2	0.735273	1.19917	0.801822	1.14727	0.00705016	5.39029	0.101821	2.53682
SL004795	HSD17B10	0.037828	0.309444	1.56e-05	0.0455801	0.00709005	0.189942	0.102084	0.403767
SL003520	CALR	0.0241988	0.264298	0.000284334	0.102456	0.030225	0.275461	0.103224	0.407205
SL004359	NTF3	0.590228	0.756606	0.588547	1.33991	0.17907	2.19173	0.103334	2.56422
SL000589	CGA TSHB	0.916904	0.946921	0.245075	1.92387	0.0765044	2.8606	0.103337	2.54
SL010495	CDK2 CCNA2	0.163123	2.1392	0.344519	1.70614	0.41006	1.6119	0.103465	2.42605
SL008956	ARSB	0.0189086	0.271445	0.152638	0.4484	0.279778	0.524318	0.103616	0.401621
SL000134	MET	0.20808	0.504383	0.0161491	0.238253	0.0300424	0.290601	0.103852	0.40367
SL010501	MAP2K2	0.0469104	0.310825	0.0323785	0.295874	0.0135249	0.22619	0.104366	0.411801
SL009054	NRXN1	0.915307	1.06376	0.431071	1.56274	0.00183373	6.55846	0.105071	2.74594
SL017189	KNG1	0.454778	1.51135	0.433281	1.55918	0.316955	0.571736	0.105227	2.57112
SL004827	S100A6	0.00833157	4.6458	0.0991219	2.45146	0.0601257	2.90966	0.105549	2.65371
SL014208	CRTAM	0.449651	0.659896	0.40838	1.57018	0.767585	0.846317	0.10617	2.65403
SL002783	CTF1	0.00119941	7.42449	0.0047042	5.16943	0.115043	2.46523	0.106539	2.47145
SL000515	CCL8	0.591424	1.33228	0.233913	1.92269	0.00171584	6.93337	0.108237	2.43067
SL008157	UBE2L3	0.612438	0.761353	0.754526	0.844051	0.915029	1.06251	0.108831	2.62337
SL008071	YWHAQ	0.1019	2.56702	0.0523227	3.16693	0.495674	0.691064	0.11015	2.39772
SL004182	PLA2G5	0.933077	0.957095	0.63502	0.777528	0.21635	2.05841	0.110567	2.59127
SL004118	ACP5	0.723071	1.20117	0.305638	1.79023	0.0434631	3.12392	0.111269	2.60455
SL004346	IL20	0.541805	1.3787	0.508668	1.43516	0.0759075	2.86886	0.113254	2.55121
SL000276	APOE	0.00651595	0.193644	0.231938	0.515311	0.00159483	0.150539	0.113532	0.436015
SL004066	PLA2G2E	0.250819	1.82301	0.466372	1.48516	0.00686257	5.00703	0.114588	2.37281
SL008808	SKP1	0.562657	0.729776	0.699657	0.809022	0.835322	0.88842	0.11463	2.62183
SL000613	PLAU	0.678986	0.792276	0.183234	2.06173	0.0128757	4.30493	0.11464	2.32592
SL000268	PLG	0.775019	0.858548	0.0365487	3.30163	0.549453	0.713922	0.11465	2.46455
SL000442	GH1	0.682489	0.803103	0.138672	2.35646	0.00147757	6.49966	0.115111	2.47538
SL003334	AIMP1	0.0724648	0.369179	0.00970688	0.205885	0.350694	0.598767	0.116011	0.395019
SL007531	BMPER	0.101448	2.37307	0.012176	4.2733	0.00505559	5.7122	0.116528	2.33182
SL005256	HIST1H1C	0.787497	0.861006	0.0798613	2.75565	0.587033	1.34523	0.117105	2.57245
SL006522	LGALS3BP	0.195154	2.07426	0.0960683	2.58338	0.000564071	8.49462	0.117478	2.33774
SL007747	TBK1	0.922032	0.949361	0.466293	1.50523	0.623004	1.32067	0.118061	2.55119
SL014008	FUT5	0.0999042	2.38229	0.0644732	2.80898	0.210309	2.05007	0.118607	2.29282
SL004938	CAMKK1	0.528774	0.723445	0.190437	0.487134	0.00420571	0.176751	0.118762	2.48301
SL010455	CNTN5	0.520589	1.41815	0.410679	1.57363	0.0237489	3.72521	0.118952	2.52931
SL008372	FLRT3	0.805847	0.876656	0.0149439	0.225615	0.113004	0.408911	0.119931	0.420883
SL006915	IL27 EBI3	0.153813	0.43765	0.0106574	0.224652	0.00829513	0.211277	0.120319	0.405462
SL008611	NAAA	0.0241319	3.52352	0.0923221	2.51045	0.196628	2.03099	0.121253	2.36363
SL005197	SCARB2	0.179893	2.10337	0.0159174	3.88585	0.0396116	3.22032	0.121562	2.43681
SL002561	PTHLH	0.478147	1.49066	0.434879	1.52724	0.102	2.67685	0.122054	2.52505
SL018887	CRYZL1	0.810563	1.13773	0.0214126	0.252038	0.76462	0.843796	0.122103	2.36757
SL003176	CCL1	0.202757	0.494077	0.592349	0.735809	0.711098	0.809678	0.123725	0.424562
SL005630	PSMA6	0.731528	0.831349	0.258576	1.83779	0.406547	1.60949	0.125727	2.57028
SL003735	TNFSF9	0.0638698	2.73996	0.0824032	2.69571	0.000695134	8.68158	0.126209	2.34569
SL000087	IL6	0.843591	1.1098	0.925018	0.949235	0.0914128	2.84111	0.126305	2.39412
SL014289	KIR3DS1	0.420349	1.55125	0.0895828	2.55446	0.460416	1.50528	0.127175	2.37371
SL001999	MDM2	0.470407	1.458	0.883632	1.08409	0.0437356	3.36411	0.127901	2.44973
SL012822	PRSS22	0.0121823	4.07069	0.00381374	5.61465	0.024043	3.78556	0.128183	2.31939
SL000346	CTSH	0.0903784	2.76273	0.495776	1.46855	0.221844	2.03073	0.128231	2.35003
SL006912	FGR	0.737699	0.831941	0.112761	0.424693	0.0228774	0.262777	0.12857	0.430304
SL007153	LPO	0.558186	1.36459	0.548616	1.38666	0.0710531	2.95209	0.128759	2.35142
SL004141	EFNA5	0.755952	0.835229	0.371289	1.66064	0.00415055	5.54009	0.129181	2.32714
SL010391	WFIKKN2	0.596544	1.32802	0.529126	1.4286	0.0411481	3.25181	0.129465	2.54574
SL000308	SERPING1	0.0132992	4.20464	0.134084	2.38066	0.103034	2.41205	0.129614	2.31954
SL008759	GP6	0.576993	1.3544	0.238712	1.9191	0.0674435	2.84486	0.129717	2.50009
SL001896	CLU	0.0100034	0.236884	0.67096	0.795029	0.0465406	0.312266	0.13158	0.442927
SL004492	TLR2	0.232082	0.529017	0.531161	0.709652	0.0962846	0.380617	0.132023	0.440363
SL011532	ETHE1	0.0134902	0.231711	0.211296	0.483519	0.0965027	0.377533	0.132134	0.431854
SL000525	MMP7	0.891995	1.07769	0.262721	0.54534	0.81766	0.88231	0.132277	2.44269
SL000598	THPO	0.144974	2.18382	0.108793	2.47822	0.0408085	3.26687	0.133129	2.29585
SL006970	DLL1	0.0720568	0.386478	0.673442	0.794808	0.15091	0.450697	0.134889	0.416581
SL008381	CTSF	0.800468	0.873976	0.572933	0.727008	0.339915	0.586081	0.135237	0.436731
SL006374	BMX	0.945435	0.963944	0.775965	0.857177	0.361346	1.65591	0.136482	2.46054
SL000137	BTC	0.415403	1.55028	0.123966	2.42768	0.000288183	9.52479	0.136801	2.30586
SL004626	ADAMTS5	0.366125	1.62598	0.659279	1.26311	0.094191	2.66094	0.139418	2.32668
SL004516	MBL2	0.692244	0.80759	0.993816	0.995782	0.74455	1.20929	0.139976	2.38705
SL003320	FIGF	0.413085	1.55732	0.00638924	5.10235	0.00820741	4.84725	0.140371	2.29104
SL014096	LRRTM1	0.173674	2.04496	0.410016	1.59596	0.00391886	5.99715	0.141175	2.20471
SL000280	GOT1	0.606358	1.32993	0.0808361	2.66665	0.0482405	3.16262	0.145344	2.2296
SL000483	IL7	0.0584212	2.812	0.354014	1.68691	0.00555458	5.35021	0.147343	2.19004
SL007385	IL24	0.649743	1.26763	0.663939	1.26643	0.118744	2.47808	0.147426	2.35079
SL005173	IL10RA	0.154344	0.468277	0.294335	0.563702	0.808074	0.868777	0.147621	0.451274
SL005437	MEPE	0.899762	0.936311	0.424728	1.56608	0.0725387	2.87709	0.147963	2.23137
SL005588	FER	0.335972	0.557245	0.00785823	0.220518	0.0415194	0.301076	0.148035	0.447982
SL004920	CFL1	0.973107	1.01874	0.698508	1.22824	0.967564	0.97651	0.148213	2.24276
SL000136	AREG	0.411921	0.636735	0.97006	0.97933	0.59395	0.73497	0.149013	2.36888
SL004718	KPNA2	0.0961762	0.389834	0.00094772	0.129022	0.0111456	0.202377	0.149194	0.439277
SL000480	IL4	0.728921	0.830337	0.661146	1.27047	0.873002	0.912923	0.149245	2.43549
SL008378	EIF4EBP2	0.621511	1.29376	0.403736	0.630298	0.00745921	5.07473	0.150957	2.15951
SL000139	EREG	0.0235994	0.287156	0.267887	1.82925	0.0847552	0.356249	0.153671	2.23504
SL004654	GZMH	0.401489	1.55402	0.709867	1.22903	0.0419339	3.22588	0.153789	2.29399
SL004155	PDGFRB	0.316764	0.582405	0.486911	0.688267	0.978208	0.984342	0.15381	2.33822
SL007311	SNAP25	0.0267798	0.279188	0.777362	0.848374	0.156208	0.435768	0.154115	0.458029
SL010509	PAK6	0.211818	0.514762	0.000526803	0.1206	0.0706297	0.343847	0.156177	0.454854
SL005797	PIGR	0.825596	1.12372	0.039489	3.2995	0.0501933	3.04361	0.156635	2.20051
SL006029	CHIT1	0.359087	0.600442	0.0614626	0.342389	0.92019	1.05797	0.1571	0.465692
SL005206	NCR2	0.717311	1.20924	0.761538	1.18219	0.00808395	4.96659	0.157509	2.27002
SL001996	ANGPT2	0.96442	1.02644	0.122483	0.425321	0.0949458	2.80264	0.158049	0.43669
SL003192	CFP	0.128554	2.40214	0.126161	2.47341	0.538279	1.41587	0.158538	2.2622
SL003183	CXCL10	0.550843	1.36369	0.315359	0.575614	0.078539	2.91384	0.158885	2.30189
SL011069	PRSS27	0.392332	0.642806	0.31693	0.575882	0.0699189	0.339203	0.160198	0.472638
SL005235	NANOG	0.101193	2.41443	0.0824717	2.69131	0.00358399	5.75349	0.160523	2.16372
SL008063	ACP1	0.910317	0.941693	0.531088	1.41638	0.450333	1.53547	0.160973	2.2013
SL004919	PRDX1	0.24105	1.94291	0.0410331	3.11319	0.0303962	3.50163	0.161232	2.22465
SL004637	MST1R	0.959487	0.972311	0.0514919	0.331751	0.0991916	2.50259	0.161353	0.455117
SL005222	SCARF2	0.0649007	2.73846	0.00156385	7.39896	0.138123	2.2496	0.16312	2.28234
SL000530	OSM	0.619733	0.766798	0.210729	0.492689	0.934848	1.04634	0.163911	0.474556
SL011404	PDE4D	0.00111197	0.131834	0.0322674	0.298718	0.081501	0.372048	0.164345	0.44635
SL012740	ADAMTS15	0.502835	1.41817	0.423016	1.56898	0.124156	2.47424	0.164809	2.25727
SL005361	APOD	0.721216	0.828772	0.755135	0.83836	0.1966	0.464746	0.164896	0.468488
SL006088	SPHK1	0.499378	0.689493	0.171851	0.476026	0.0238671	0.274489	0.165264	0.474771
SL013969	KYNU	0.855588	0.908557	0.754468	1.18471	0.350401	1.68892	0.166001	2.34633
SL000250	SERPINF2	0.986893	1.00918	0.403089	1.59451	0.0473063	0.309899	0.166293	0.457378
SL003188	CXCL9	0.0312566	3.28026	0.0242412	3.80268	0.00653295	5.02288	0.167273	2.14368
SL004466	SERPIND1	0.170595	2.24443	0.319213	1.75223	0.598143	0.751216	0.168094	2.10448
SL000433	GCG	0.0363483	3.15368	0.272182	1.83542	0.000271491	11.222	0.168347	2.15552
SL007620	IL12RB2	0.31147	0.57111	0.0236064	0.25816	0.331013	0.570558	0.170601	0.474052
SL000316	C4A C4B	0.020483	3.70799	0.00170839	6.29229	0.125119	2.35738	0.17191	2.14664
SL003322	FLT4	0.48408	0.683895	0.489751	1.48123	0.30282	1.78503	0.172066	2.16003
SL000051	CRP	0.668685	1.26198	0.273372	1.87595	0.0938193	0.372331	0.172127	0.476248
SL000541	PLG	0.029601	3.60044	0.00200436	6.376	0.37018	1.67309	0.172632	2.11641
SL000322	C6	0.145763	2.26812	0.111873	2.52643	0.845788	0.896215	0.174586	2.14203
SL018548	SERPINA3	0.0259391	3.56662	0.000162447	12.0002	0.219354	1.98057	0.175393	2.10038
SL004712	CXCL12	0.331367	0.581107	0.677028	1.25123	0.226719	0.487009	0.175808	2.11144
SL014048	COL23A1	0.630062	1.29479	0.894254	0.929761	0.0183091	4.38896	0.176219	2.15883
SL008631	DSC2	0.298441	0.565442	0.737832	1.20969	0.0479278	0.328191	0.176434	0.467252
SL009951	WNT7A	0.208148	1.9557	0.0334478	3.35093	0.000885186	8.32287	0.176813	2.06398
SL008094	PGM1	0.126192	0.437555	0.469153	1.50738	0.0163504	4.27658	0.177405	2.14211
SL000251	AHSG	0.573126	0.732828	0.0913577	0.392015	0.00683713	0.184479	0.177489	0.445772
SL000519	CCL3	0.780794	0.864133	0.82458	0.884378	0.171304	2.15275	0.179863	2.12762
SL012457	NXPH1	0.404641	0.635721	0.00289275	0.145721	0.0647498	0.342454	0.179924	0.46105
SL000545	KLKB1	0.2546	1.89565	0.780154	1.17532	0.701525	1.2314	0.181542	2.04666
SL004180	TNFRSF8	0.636909	1.28192	0.541474	0.713145	0.28026	1.81223	0.182017	0.480124
SL005207	NCR1	0.173128	0.465972	0.340881	0.581286	0.0447924	0.314813	0.182149	0.494563
SL004356	CCL4L1	0.37633	1.58995	0.725244	0.824883	0.0119556	4.61945	0.182247	2.10701
SL013489	AMN	0.138033	2.29346	0.00117401	8.0382	0.691988	1.24464	0.182729	2.10076
SL003197	CCL25	0.618056	1.30007	0.74713	0.836297	0.0412115	3.36909	0.183299	2.09438
SL007136	CEBPB	0.253826	0.532285	0.0473116	0.302972	0.061959	0.319399	0.184138	0.484323
SL004298	GZMA	0.232215	1.98895	0.577437	1.33881	0.871271	0.91267	0.184419	2.02623
SL004347	IL22	0.389483	0.626553	0.940715	1.04071	0.943618	1.04002	0.185732	2.23709
SL011508	ADCYAP1	0.970547	1.02007	0.836971	1.11583	0.304649	0.545529	0.185841	2.0678
SL011631	NACA	0.832426	1.11747	0.667766	0.789487	0.568879	0.728682	0.186312	2.19076
SL004852	CD274	0.912111	0.94194	0.356877	1.68237	0.00119196	7.50544	0.186714	2.1685
SL000020	APOB	0.0958091	2.54494	0.740328	1.20699	0.939268	0.95898	0.187185	2.09383
SL005208	RTN4R	0.123712	2.52819	0.299571	1.77908	0.0129107	4.35805	0.190106	2.06276
SL007310	RAC3	0.0299108	3.5775	0.397285	1.58599	0.0775514	2.84351	0.190355	2.05692
SL000560	SELP	0.808414	1.14706	0.771529	0.849823	0.25815	1.83861	0.191151	2.06301
SL004306	UBE2I	0.0169988	3.99652	0.0171419	3.78977	0.104417	2.56055	0.192769	2.02958
SL016129	FAM107B	0.601646	1.32339	0.517962	0.698611	0.516836	0.69629	0.194516	2.06731
SL004849	IL1RAPL2	0.352411	0.608443	0.980843	0.987078	0.0265528	0.249572	0.197213	0.49593
SL005195	LAG3	0.0409583	3.20693	0.0430028	3.38276	0.013671	4.16178	0.197472	2.04918
SL004859	TNFRSF18	0.0576248	0.359874	0.504795	0.691533	0.435805	0.635337	0.198043	0.492497
SL001753	SIGLEC1	0.48427	1.44791	0.205813	2.06013	0.13638	2.33321	0.198797	2.04992
SL004355	CCL3L1	0.0776282	0.342359	0.0954833	0.391278	0.538478	0.705907	0.199007	0.509022
SL001797	KLK6	0.479379	0.678924	0.352222	0.574987	0.490441	0.676738	0.199076	0.495407
SL017106	IFNA10	0.103011	0.401303	0.539648	0.700141	0.537951	0.703135	0.202148	0.502432
SL010450	CD48	0.786094	0.8622	0.00190605	0.149527	0.0539578	2.98782	0.202588	0.501849
SL004668	APOE	0.0618397	0.349751	0.868137	0.911494	0.104813	0.403565	0.204197	0.493726
SL004209	ANXA2	0.838266	1.12065	0.335834	1.69723	0.864927	0.91055	0.204386	1.99756
SL007056	BMP10	0.213049	1.93329	0.373321	1.63897	0.00142028	7.52456	0.205374	1.99284
SL004747	APOM	0.993901	1.00418	0.848283	1.12012	0.695308	0.796451	0.206517	0.487625
SL013488	CLEC1B	0.750176	1.18301	0.0647283	2.86983	0.175609	2.0882	0.206732	1.98086
SL000566	RBP4	0.138345	0.427476	0.24642	0.507698	0.46037	0.646337	0.208307	0.493071
SL003710	CASP2	0.854382	1.10036	0.928418	1.05001	0.00721192	5.58228	0.211523	2.03768
SL004457	SERPINE2	0.540666	0.719667	0.558285	0.722232	0.061863	2.92016	0.212042	0.492844
SL002542	KRAS	0.170384	2.1929	0.013559	4.44503	0.0847234	2.63225	0.212961	2.04526
SL000526	MMP8	0.462689	1.484	0.00206689	6.74599	0.971096	1.02103	0.2136	2.1425
SL000461	IGHE IGK@ IGL@	0.551883	1.38219	0.494438	1.50274	0.399639	1.62315	0.215317	2.0237
SL006803	ANGPTL3	0.403714	1.55045	0.239104	1.90638	0.0952754	2.63694	0.215434	2.03592
SL018947	USP25	0.36926	0.615707	0.0319627	0.283727	0.0924426	0.367154	0.215915	0.507838
SL000104	BCL2	0.527461	0.70926	0.519619	0.706618	0.695722	0.798783	0.216222	2.11149
SL003653	PGK1	0.653761	1.26793	0.119822	0.42224	0.00365662	0.192031	0.216468	0.504574
SL006911	CHEK1	0.965754	1.02327	0.838659	0.892131	0.481178	1.48395	0.21776	0.517518
SL004415	ACE2	0.232002	0.509768	0.809042	0.878472	0.89702	0.928969	0.218751	2.1249
SL003300	CCL16	0.505059	1.45419	0.936981	0.956447	0.319853	1.76797	0.220692	1.94977
SL004845	EPHB4	0.712651	0.825236	0.742187	0.836008	0.242293	0.514043	0.222781	0.524707
SL010499	HCK	0.0759496	2.58931	0.273223	1.81806	0.0133499	4.09916	0.223446	1.9338
SL010372	TMPRSS15	0.796962	0.873236	0.651567	0.77408	0.578424	0.731229	0.223771	0.497543
SL002086	FCN3	0.0116863	4.491	0.0136954	4.2585	0.570666	1.36431	0.224041	1.9237
SL000124	MMP2	0.801971	1.15658	0.0590366	2.8493	0.294518	1.78214	0.22421	1.97243
SL004660	IBSP	0.0230071	0.264607	0.0745607	0.369085	0.111479	0.385962	0.224727	0.484101
SL000049	PROS1	0.218544	2.04598	0.294642	1.87911	0.562165	0.725676	0.225817	1.96978
SL012469	GPC5	0.0144979	3.81204	0.00141222	7.19008	0.0156309	4.08083	0.22664	1.94638
SL009202	AMICA1	0.784668	1.16178	0.294914	0.559414	0.898573	0.933044	0.227374	0.504004
SL000546	PRL	0.852484	0.904792	0.606949	1.32209	0.480938	1.49361	0.227763	0.512615
SL010493	CAMK2D	0.302009	0.568676	0.00287656	0.169686	0.00656382	0.187083	0.228363	0.528034
SL000550	SERPINA5	0.87954	0.924304	0.893903	1.07516	0.198909	0.460119	0.230542	1.8965
SL011808	CPNE1	0.28663	0.541359	0.744707	0.825259	0.00237844	0.150972	0.230842	0.496223
SL004119	DDR1	0.578829	1.36322	0.0238956	3.97896	0.0239157	3.45131	0.232261	1.92489
SL002688	SPP1	0.647594	1.28325	0.000527919	8.28086	0.766813	1.18148	0.232841	1.93173
SL003171	FGF4	0.964708	0.977094	0.887484	1.07874	0.0987379	2.63977	0.234547	1.98515
SL004643	ANGPT4	0.902573	1.06681	0.929431	1.04887	0.0118234	4.70746	0.236912	1.89398
SL017610	CXCL3 CXCL2	0.0863877	0.36853	0.400793	0.618442	0.637336	0.75928	0.238512	0.525937
SL000470	IL11	0.777595	0.860202	0.610801	0.755545	0.295797	1.83797	0.240229	1.97455
SL009768	CBX5	0.587579	0.725076	0.0950367	0.393282	0.0854143	0.391702	0.24102	0.519114
SL000570	SCT	0.944909	0.964114	0.0366874	3.32353	0.090805	2.63996	0.241418	1.88202
SL003744	LGALS3	0.431965	1.54068	0.242184	1.94139	0.082461	2.73801	0.241644	1.87963
SL007828	NRG4	0.132427	2.26622	0.0206213	4.04024	0.00231799	5.71748	0.241849	1.95039
SL014488	VAV1	0.597406	0.751807	0.133645	0.436268	0.543421	1.441	0.246097	1.95196
SL003650	ENO1	0.21608	2.01086	0.0551093	2.84116	0.956898	1.03038	0.246325	1.88231
SL000323	C7	0.853862	0.90734	0.740358	1.20663	0.338676	0.575061	0.246614	0.536883
SL000565	REN	0.967162	1.02405	0.0290021	0.274896	0.0586255	2.83269	0.247102	0.510396
SL008837	CD63	0.450251	0.672793	0.811545	1.13639	0.148884	0.430628	0.248764	0.535012
SL004876	SERPINA4	0.399063	1.59269	0.763993	0.835663	0.542559	0.70029	0.252387	1.85571
SL004133	BMPR2	0.389604	0.62292	0.0989794	0.404083	0.158213	0.436142	0.253727	0.540009
SL003199	TIE1	0.50941	1.43253	0.939427	0.959255	0.327162	0.586243	0.253937	0.535612
SL008466	HAAO	0.0730682	0.370139	0.0397231	0.297469	0.0039864	0.185239	0.254048	0.519616
SL000164	MB	0.386641	0.625267	0.19561	2.07333	0.817908	0.868813	0.254394	0.534629
SL008402	LYPD3	0.560319	0.735476	0.957063	0.968177	0.914142	0.941984	0.255181	0.534951
SL005491	OPCML	0.893001	1.07391	0.316429	0.571571	0.167825	0.450693	0.256177	0.545389
SL007207	THBS4	0.826267	0.885516	0.0255511	0.273074	0.472306	0.682934	0.25668	0.532771
SL004820	PGAM1	0.392047	0.612351	0.736581	0.823382	0.00337028	0.168505	0.257286	0.529728
SL003869	GDF15	0.590322	0.754603	0.95287	1.03338	0.87131	1.0965	0.258981	1.92229
SL016553	PDE3A	0.225337	1.89662	0.455653	1.49636	0.115021	2.56026	0.2617	1.80904
SL002602	TFF2	0.163931	0.461291	0.501142	0.679396	0.930117	0.951671	0.262535	0.540716
SL003166	ALCAM	0.138603	2.22921	0.263388	1.83752	0.173609	2.28431	0.263075	1.86793
SL000584	TGFB1	0.658015	1.27248	0.471385	0.672637	0.0417274	3.41787	0.263392	1.84275
SL004360	NTF4	0.829802	1.12328	0.148362	0.432993	0.0144524	4.14625	0.264707	0.521273
SL003863	KLK5	0.914698	1.05902	0.173169	2.10319	0.145439	2.18289	0.264758	1.86229
SL010494	CDC2 CCNB1	0.559945	0.736172	0.723209	1.20949	0.265997	1.85361	0.264938	1.89204
SL004153	CSF1R	0.0828749	2.59122	0.0292891	3.52952	0.854108	1.10779	0.2656	1.85304
SL008591	TFF1	0.630589	1.28092	0.00181254	7.01913	0.0198383	4.00019	0.267251	1.88313
SL000158	FOLH1	0.723166	1.20106	0.00506339	5.40155	0.241278	1.94162	0.269261	1.84846
SL000522	MMP12	0.336198	1.64158	0.631117	1.31795	0.145799	2.24599	0.269283	0.522311
SL000002	VEGFA	0.722374	0.827535	0.964117	1.02443	0.862127	0.908768	0.27073	1.94539
SL008178	DPT	0.0745371	0.374119	0.969781	1.02088	0.113024	2.45057	0.27085	1.88567
SL003849	FGF9	0.067737	2.63127	0.0133171	4.16135	0.00178733	6.64812	0.272357	1.77373
SL005161	FGF12	0.645287	1.28296	0.121692	2.38065	0.0630344	2.85891	0.27341	1.77402
SL000563	CCL5	0.474179	1.46989	0.788576	1.16754	0.098879	0.374205	0.274536	0.54676
SL005488	SPARCL1	0.0865668	0.396173	0.735867	1.20108	0.583256	1.35501	0.276565	1.83315
SL001998	TFPI	0.906452	0.937807	0.655825	1.28496	0.148165	0.451628	0.278063	1.90689
SL004010	KIT	0.97538	0.98409	0.0791627	0.362463	0.41833	0.641046	0.278299	0.55387
SL010465	MATN2	0.240082	1.90969	0.311097	1.74556	0.470839	1.51633	0.278379	1.8242
SL011529	SBDS	0.0881843	2.50264	0.00261738	5.72634	0.506386	1.46916	0.279186	1.8031
SL011809	DCTPP1	0.476698	0.678932	0.204602	0.490353	0.867633	1.10481	0.279853	0.563597
SL002646	MMP14	0.169359	0.448125	0.302296	0.555786	0.946763	0.962235	0.280406	0.516226
SL003308	IL4R	0.568035	1.34842	0.0132006	4.25944	0.00733995	4.65009	0.283744	1.81412
SL018629	RNF43	0.0728374	0.370109	0.0963794	0.37659	0.251424	0.520504	0.284792	0.565497
SL006922	RAD51	0.717803	0.825339	0.414764	0.633624	0.92983	0.951637	0.285055	0.563082
SL016130	BRF1	0.875171	0.920345	0.856867	0.906154	0.17448	0.446859	0.2854	0.558975
SL000524	MMP3	0.465333	0.666382	0.853203	1.10727	0.150847	0.428504	0.286455	0.542614
SL008967	SIRPA	0.0856457	0.388857	0.0248557	0.291534	0.131026	2.35683	0.288396	1.77488
SL004351	IL25	0.324209	1.66905	0.872456	0.915321	0.0137777	4.2945	0.28921	1.75916
SL010521	BTK	0.0318034	0.295985	0.0429518	0.320417	0.0227318	0.257744	0.289256	0.559252
SL008516	CST2	0.171821	2.08961	0.682531	1.27194	0.477382	1.50131	0.289592	1.80721
SL010518	TEC	0.388221	0.607959	0.503652	0.697032	0.0885195	2.65216	0.292055	0.523071
SL010470	SEMA3E	0.892439	1.07546	0.267203	0.540375	0.168924	0.46886	0.294191	0.566363
SL003302	CCL23	0.509848	0.704432	0.486639	0.668091	0.77576	1.17395	0.294372	0.570533
SL010390	CCDC80	0.326032	0.582423	0.938434	1.04221	0.609316	1.31742	0.294451	1.86257
SL004646	LAYN	0.752911	0.845072	0.403372	0.612366	0.124886	0.444591	0.294456	0.556049
SL000142	TYMS	0.0463679	2.97716	0.000388762	9.01714	0.0145432	3.9358	0.294579	1.80459
SL010376	MMEL1	0.994365	0.996178	0.282009	0.544729	0.26343	0.529598	0.295078	0.562764
SL000314	C3	0.177616	2.06951	0.435027	1.54028	0.0470385	2.96921	0.295085	1.7805
SL007217	IFNGR2	0.296631	1.83403	0.10436	2.51537	1.52e-05	16.6484	0.295183	1.76949
SL004140	EFNA4	0.00694604	5.17911	0.0702262	2.79134	0.135773	2.35956	0.295284	1.78402
SL000125	IL1A	0.622068	1.30008	0.926573	0.950807	0.595855	1.35788	0.295883	1.80837
SL000496	LTF	0.347765	1.65036	0.106873	2.56632	0.105738	2.61608	0.296838	1.82425
SL010488	ABL2	0.529594	0.71968	0.0334531	0.305366	0.310538	0.557627	0.29774	0.574123
SL005155	TDGF1	0.0675466	2.66772	0.00612182	5.07637	0.165613	2.17379	0.299071	1.76701
SL004669	APOE	0.0936903	2.50712	0.0167556	3.94759	0.849849	0.900698	0.299339	0.565646
SL001777	CST3	0.12875	0.427217	0.965297	0.97635	0.254461	0.509092	0.299759	0.553746
SL000478	IL2	0.687217	0.806002	0.804709	0.866292	0.0800222	2.71675	0.30192	1.738
SL000027	PTGS2	0.695791	1.22419	0.672297	0.793144	0.629725	1.32429	0.30353	1.82403
SL007502	CHST15	0.0757066	0.385481	0.0382862	0.312204	0.333458	0.556421	0.303696	0.578968
SL004136	TYRO3	0.867033	1.09684	0.915712	1.06117	0.147016	0.4589	0.305002	0.55726
SL000403	COL18A1	0.472053	0.677649	0.864206	0.911347	0.182926	0.464009	0.305174	0.570609
SL004726	CD97	0.652294	0.785993	0.554567	0.706901	0.938404	0.955919	0.305931	0.578412
SL004353	IL17D	0.171174	2.13465	0.156422	2.21858	0.0858576	2.67543	0.30623	1.74943
SL000011	AFP	0.120626	0.42017	0.558992	0.721236	0.62413	0.756705	0.306493	1.78126
SL007471	COLEC12	0.676669	0.794277	0.56298	0.729141	0.89132	0.927609	0.307972	1.80241
SL000022	FGA FGB FGG	0.814726	1.13779	0.672299	1.25384	0.340135	0.560475	0.309247	0.57743
SL002785	NPPB	0.124406	0.439355	0.152077	2.27018	0.757806	1.20315	0.310454	0.573689
SL010393	KREMEN2	0.707878	0.816623	0.721897	1.21121	0.596347	0.745735	0.310526	1.86643
SL002565	MYC	0.421725	1.5394	0.408169	1.63726	0.29532	1.77886	0.311156	1.75543
SL014470	BCAR3	0.285178	0.559385	0.0132425	0.233887	0.1941	0.459485	0.311685	0.578365
SL004771	AURKA	0.42959	0.655953	0.197222	2.09704	0.737079	0.830295	0.311933	0.584929
SL004723	HDAC8	0.884912	0.926699	0.0393469	0.303862	0.0340884	0.298962	0.312587	0.578795
SL004685	PSPN	0.661196	1.25915	0.357916	1.65737	0.0179714	4.20748	0.312916	1.73696
SL000409	MAPK3	0.19224	2.02857	0.865334	1.09578	0.284093	0.552163	0.314028	0.572321
SL006114	ROR1	0.703727	1.21837	0.959878	0.972791	0.992856	0.99525	0.314144	1.69167
SL003201	KDR	0.628686	0.777161	0.546825	0.711163	0.0759427	0.341575	0.314318	0.585431
SL005213	RELT	0.330593	0.58628	0.0155983	4.23516	0.0461338	3.25801	0.314641	1.74261
SL000384	CTLA4	0.236638	1.86669	0.3254	1.74363	0.263504	1.85758	0.314795	1.72617
SL004908	TPM2	0.104386	0.406327	0.190908	0.482449	0.423955	0.622079	0.314814	0.580932
SL005214	SEMA6A	0.997202	1.00185	0.137859	2.29166	0.552417	1.38576	0.315083	1.73917
SL002541	TNFSF11	0.0652136	0.340782	0.486805	0.677853	0.920592	0.944264	0.315214	0.579508
SL005392	ARSA	0.550302	0.728534	0.508493	1.44977	0.186457	2.20848	0.31571	1.71933
SL008810	NEGR1	0.138051	2.40066	0.339126	1.68974	0.00476361	5.36435	0.316861	1.71814
SL003303	CCL28	0.619651	0.768862	0.207093	0.497604	0.658475	0.775988	0.317547	0.587888
SL000252	A2M	0.157531	2.22157	0.238031	2.00268	0.751125	0.838303	0.318844	1.69602
SL009948	PLXNB2	0.822262	1.1267	0.896154	1.07186	0.513517	1.43337	0.31902	1.7223
SL000053	PLAT	0.0345757	0.300389	0.000534027	0.102484	0.360007	0.601633	0.319509	0.58079
SL004469	APP	0.071936	2.83832	0.0456912	3.03888	0.320333	1.75337	0.319929	1.71305
SL015510	ISG15	0.245534	0.526911	0.00443186	0.189112	0.022792	0.286489	0.320074	0.587393
SL004899	HSPA8	0.120413	2.36203	0.0240369	3.57482	0.285054	1.84651	0.320672	1.74819
SL006694	CNDP1	0.422905	1.55002	0.0490416	3.3765	0.482552	1.48512	0.321141	1.73258
SL000300	POMC	0.687119	1.2379	0.00471324	5.19706	0.0988581	2.51222	0.321642	1.71624
SL004060	ECE1	0.851937	0.908376	0.890326	0.928731	0.493113	0.679712	0.323228	0.588412
SL010616	PTPN11	0.848107	1.1118	0.944947	1.03754	0.217648	0.514458	0.323384	1.70486
SL002704	PTN	0.162108	0.455218	0.185695	0.471178	0.0511787	0.31779	0.323706	0.569238
SL003173	CXCL1	0.520529	0.697305	0.427454	0.638995	0.854125	1.11244	0.324275	0.571521
SL004326	TNFSF18	0.595976	0.757292	0.357793	0.591513	0.437026	1.52548	0.324695	0.585021
SL004635	TNFSF8	0.60837	1.31359	0.0931271	2.53335	0.133128	2.33174	0.327322	1.78545
SL014071	FLRT1	0.605594	0.758436	0.709661	1.22502	0.662928	0.781459	0.328149	1.81957
SL007250	PIK3CG	0.223874	0.512474	0.480395	0.676953	0.923196	0.946596	0.328688	0.592339
SL002702	PIM1	0.740257	1.1885	0.875315	1.08985	0.34317	0.580645	0.331835	0.582194
SL004716	MAPK9	0.111482	2.37784	0.0563831	3.11941	0.077125	2.63211	0.33213	1.71794
SL004120	DDR2	0.799789	0.874415	0.00914844	0.190831	0.179558	0.468757	0.33319	0.591727
SL010375	ASAH2	0.752084	1.1817	0.269498	1.82238	0.625463	1.31469	0.334123	1.80463
SL005228	ULBP2	0.454955	1.48777	0.577785	0.727075	0.16428	0.4582	0.335664	0.586507
SL004556	CD55	0.185634	2.06543	0.0312773	3.41424	0.718742	1.23825	0.336269	1.71819
SL003349	HIF1A	0.672644	1.26824	0.150516	2.3063	0.293909	1.8379	0.336334	1.69285
SL014092	CDON	0.541471	1.37729	0.869379	1.09429	0.0446965	3.27992	0.336357	1.72654
SL012707	PCSK9	0.0473328	3.12625	0.010566	4.62887	0.322227	1.77631	0.337224	1.70221
SL018900	FTCD	0.410057	0.633277	0.200545	0.468656	0.699298	0.805004	0.337449	0.598712
SL004269	GHRL	0.875868	1.08521	0.721828	0.827311	0.288197	0.552208	0.337507	0.593602
SL005352	FABP5	0.57529	0.731184	0.00425546	5.44719	0.0437947	3.17317	0.33757	1.72283
SL000319	C5	0.027323	3.54843	0.233327	2.01646	0.46773	0.663512	0.338119	1.76429
SL005215	CD33	0.38247	1.63875	0.0322922	3.47294	0.0353306	3.65643	0.338247	1.66447
SL010451	CFC1	0.0574299	2.98668	0.258917	1.83738	0.110097	2.47758	0.338395	1.67936
SL006132	LMNB1	0.942728	1.03823	0.435534	0.658581	0.796979	1.15607	0.338687	1.75311
SL001880	IFNB1	0.703776	1.22434	0.313849	0.562742	0.694049	1.23719	0.339339	0.563817
SL002644	EGFR	0.0421755	0.314526	0.0163966	0.238479	0.438432	0.655946	0.340143	0.58762
SL005266	SNCA	0.990295	0.993458	0.698101	0.810228	0.690299	0.795194	0.341291	1.73356
SL004689	WISP1	0.213927	0.50647	0.107633	0.387424	0.116275	0.407461	0.342245	0.587642
SL005209	NOTCH3	0.00914088	4.42822	0.545758	1.39325	0.766143	0.843881	0.343319	1.64551
SL000521	MMP1	0.670162	1.25103	0.0564726	3.02206	0.05821	2.98649	0.344122	1.67133
SL007025	JAK2	0.789135	1.15479	0.930106	0.953695	0.360048	0.591452	0.345357	0.599295
SL007070	LDLR	0.103013	2.40329	0.0323307	3.68629	0.00537518	5.12041	0.345703	1.67244
SL010288	CA6	0.201074	1.97824	0.0958789	2.48272	0.0247337	3.84554	0.346954	1.69075
SL010368	IDUA	0.140064	2.34642	0.0222132	3.78513	0.0473042	3.32699	0.346955	1.66489
SL004068	GZMB	0.0668409	2.68611	0.575927	1.34307	0.105934	2.54097	0.347477	1.68854
SL006705	PFDN5	0.143256	2.21459	0.0349259	3.36636	0.615346	1.34158	0.347691	1.67679
SL007696	CD93	0.723982	0.824214	0.854876	1.10214	0.639532	0.757771	0.348438	0.592217
SL002519	ERBB3	0.720673	1.20901	0.0066336	5.23698	0.298213	1.8587	0.348969	1.68369
SL018921	N6AMT1	0.888438	0.927359	0.0962228	2.53938	0.523837	1.43093	0.349795	1.6682
SL005102	SHBG	0.199435	2.06784	0.227536	2.08032	0.243776	0.495498	0.350561	0.581956
SL000605	RPS27A	0.0623123	2.91599	0.00528893	4.82829	0.00678355	4.95949	0.351502	1.64833
SL005193	JAM2	0.672378	1.26598	0.498927	1.45285	0.10168	2.59961	0.351771	1.7548
SL019979	HIST3H2A	0.0260789	3.54209	0.348271	1.71535	0.498674	0.668745	0.351961	0.60561
SL005224	MPL	0.97651	1.01698	0.304659	0.54276	0.137179	2.29551	0.352272	0.580052
SL010524	WNK3	0.664522	0.787498	0.00679817	0.20475	0.00226316	0.15948	0.352727	0.589075
SL011049	MASP1	0.925218	0.952275	0.858899	0.907388	0.209106	0.483456	0.353493	0.611202
SL004477	S100A9	0.0312292	0.297853	0.0119046	0.23209	0.0694732	0.329085	0.353713	0.599847
SL012698	KIR2DL4	0.763325	1.18071	0.0743884	2.77136	0.994294	0.995973	0.354587	1.67166
SL009412	DKK3	0.0405954	3.33799	0.0174799	3.98811	0.0734267	2.95779	0.354988	1.71396
SL010369	CA4	0.765638	1.17318	0.556679	0.715469	0.989858	0.992728	0.355138	0.602988
SL000523	MMP13	0.0172572	0.264074	0.0779139	0.372028	0.186285	2.29895	0.355322	0.615888
SL004482	ENG	0.254339	1.83181	0.0598682	3.00954	0.0821854	2.73072	0.35533	1.67225
SL010830	EPB41	0.375584	0.610579	0.567204	0.734063	0.00710711	0.208598	0.35648	0.604128
SL006378	ESD	0.0167738	3.81363	0.00234487	6.8633	0.15729	2.23439	0.357096	1.64645
SL014113	NLGN4X	0.614853	0.766035	0.0229418	0.24954	0.587482	0.730156	0.358339	0.582301
SL006918	MAPK1	0.200046	2.02524	0.0591196	2.8857	0.0403787	3.27875	0.358675	1.66506
SL003643	GSTP1	0.0399576	3.09668	0.0030702	5.68646	0.190769	2.12833	0.359824	1.65557
SL000467	IGHG1 IGHG2 IGHG3 IGHG4 IGK@ IGL@	0.482196	1.47468	0.621509	1.31409	0.0154955	0.232344	0.361328	0.594257
SL004838	CD47	0.855423	0.908295	0.792362	1.15268	0.891742	0.927679	0.361817	1.75064
SL007680	ROBO2	0.888212	0.927231	0.0493996	0.315011	0.432828	0.632385	0.362159	0.601179
SL005258	PLK1	0.115867	2.36918	0.256757	1.88432	0.0211077	3.80236	0.363301	1.68201
SL000591	TIMP1	0.297886	0.569307	0.630531	1.31827	0.132881	0.439334	0.364123	0.607787
SL003170	CCL26	0.326841	1.68647	0.0709287	2.68863	0.687352	1.25936	0.364252	1.64432
SL004352	IL17F	0.803493	0.869661	0.814236	0.87776	0.286333	0.549081	0.365385	0.59464
SL000674	FST	0.788873	0.867851	0.94791	0.965661	0.817434	1.13586	0.365544	1.74328
SL003993	BMP6	0.627399	1.29143	0.631469	0.768465	0.899928	0.932752	0.365556	1.68009
SL014188	CD244	0.783395	1.16266	0.884592	1.0812	0.056721	2.98989	0.365961	1.62401
SL003792	GRB2	0.0441624	3.31887	0.0658644	2.76836	0.143917	2.357	0.36796	1.62588
SL003172	CXCL6	0.700312	1.25467	0.160582	0.450479	0.0616458	2.81686	0.368186	0.591766
SL004864	CDH12	0.694805	0.809376	0.438719	0.656884	0.838343	1.12595	0.368478	1.6922
SL003919	KLK14	0.192929	2.00013	0.546431	1.40313	0.337984	0.568814	0.368535	0.617786
SL004329	GDF5	0.217843	1.94006	0.0838536	2.75967	0.943021	1.04183	0.368616	1.65993
SL003193	CCL21	0.125648	0.436711	0.506571	1.4297	0.54321	1.41732	0.368696	1.7308
SL008909	LGMN	0.806267	0.88099	0.300075	0.569059	0.161094	0.445899	0.369176	0.619413
SL010462	FCN1	0.787997	0.865671	0.302299	0.566504	0.0358829	3.39164	0.369703	0.616738
SL012754	SMPDL3A	0.860007	0.910915	0.300393	0.565205	0.186942	0.472394	0.37004	0.617361
SL005685	EEF1B2	0.86131	1.09581	0.465914	0.67583	0.976155	0.982093	0.371218	1.6936
SL003280	HMGB1	0.283984	1.76864	0.807636	1.1409	0.23797	1.95154	0.371223	1.71259
SL000509	LTBR	0.876276	0.919599	0.704285	1.23995	0.946983	0.963498	0.371339	0.614075
SL000401	ELANE	0.914244	1.06205	0.198842	0.48404	0.400034	0.615443	0.37229	0.602694
SL003305	IL2RA	0.848354	0.906226	0.707179	0.810716	0.108907	0.388686	0.372453	1.63825
SL006777	FETUB	0.845695	1.11131	0.895154	1.07841	0.765242	0.843664	0.374438	1.63316
SL013165	HMGN1	0.0342352	3.36089	0.55122	1.40333	0.230519	2.00944	0.374748	1.63794
SL000588	TPO	0.747264	0.842819	0.37187	0.608869	0.134714	0.421853	0.375599	0.62416
SL013548	IL34	0.670162	0.796342	0.15707	0.45212	0.812821	0.876432	0.375648	0.624068
SL010520	AURKB	0.448287	0.657787	0.128027	0.430195	0.841333	0.89588	0.376371	0.622382
SL016548	PRKAA1 PRKAB1 PRKAG1	0.401291	1.58256	0.606025	1.35253	0.0605933	3.11205	0.377133	1.64887
SL004925	AGR2	0.785443	0.862513	0.63369	0.76812	0.398548	0.595	0.378322	0.622381
SL004760	PAFAH1B2	0.562565	1.36938	0.0885055	2.5985	0.339859	1.70918	0.378384	1.60121
SL000572	SAA1	0.0760684	2.83969	0.00526939	5.24371	0.0998175	0.401641	0.378444	0.615431
SL004594	TNNI2	0.539888	1.39162	0.287027	1.82247	0.955037	0.967256	0.37847	0.613613
SL004260	RETN	0.149772	0.456851	0.27795	1.83159	0.703967	0.805369	0.379013	0.602499
SL003184	LEPR	0.223057	0.516965	0.916171	1.05887	0.129143	0.423063	0.379899	0.607166
SL016969	CSRP3	0.356914	1.6406	0.787949	0.861529	0.0564326	0.31887	0.380232	1.61702
SL001945	SELE	0.704843	1.21556	0.709092	1.23124	0.238134	0.502978	0.380721	0.618301
SL007033	LTBP4	0.824732	0.883827	0.667223	1.26848	0.539373	1.39812	0.382359	1.64713
SL000586	F2	0.0910694	2.667	0.0297056	3.54358	0.051875	3.3403	0.382487	1.60817
SL001795	IL1B	0.174996	0.482734	0.0571958	0.32499	0.676672	0.791469	0.382621	0.625604
SL004939	PTPN1	0.123488	0.444852	0.504708	0.696274	0.0565226	0.335244	0.383736	0.621389
SL005725	GRAP2	0.738156	0.829676	0.497114	0.691124	0.0323642	3.32405	0.38465	0.598244
SL007869	PPIB	0.313285	0.58994	0.0809349	0.378403	0.694357	0.804098	0.385034	0.629097
SL010505	MATK	0.477246	0.679393	0.0235238	0.263761	0.591685	0.743306	0.385805	0.618359
SL000055	CDH1	0.346107	1.71369	0.839511	0.891909	0.0179889	3.8593	0.386016	1.59788
SL001766	CGA CGB	0.460815	1.48181	0.15498	2.26129	0.0193623	3.96365	0.387055	1.58023
SL009341	BSG	0.150953	0.452497	0.0589908	0.342009	0.128496	0.391853	0.387138	0.621824
SL005703	NOTCH1	0.38231	1.6064	0.478598	0.678883	0.919352	0.947897	0.387755	1.58499
SL010510	PAK7	0.886455	1.07839	0.482674	0.672483	0.194153	2.11084	0.387842	1.618
SL002662	F11	0.363607	0.592153	0.433067	0.655723	0.80094	1.16607	0.388783	0.604231
SL015046	AMIGO2	0.988539	0.992213	0.609035	1.35778	0.413583	0.632073	0.389832	0.620885
SL000468	IGHM IGJ IGK@ IGL@	0.363457	1.6675	0.561918	1.39564	0.198502	0.492303	0.391265	0.626103
SL004342	FGF8	0.811454	1.13232	0.761845	0.84975	0.766854	0.84958	0.392127	0.624304
SL000508	LTA LTB	0.94861	0.966252	0.745266	0.835419	0.691149	0.800682	0.392956	0.63351
SL014091	SORCS2	0.495771	1.44671	0.411119	0.622389	0.481237	0.669053	0.393182	1.61508
SL006527	EFEMP1	0.951476	0.96759	0.181112	2.12341	0.764559	1.17908	0.394642	1.5939
SL008177	C1QBP	0.214852	1.99622	0.922221	0.947613	0.589825	0.736255	0.394951	0.617852
SL004331	CNTF	0.531805	1.39924	0.0175179	3.98435	0.00937053	4.37394	0.395563	1.60738
SL008588	CD84	0.684547	0.802364	0.586475	0.74738	0.560778	1.39058	0.395789	1.64781
SL000047	IGF1	0.983663	1.01082	0.181286	2.082	0.723545	0.824138	0.395811	1.72432
SL000558	F2	0.0388287	3.35132	0.18138	2.22633	0.693696	0.799574	0.396224	1.62417
SL004339	FGF5	0.978133	1.01497	0.364931	0.602923	0.54294	0.714452	0.398448	0.636916
SL004015	CPB2	0.127616	2.37993	0.162547	2.19957	0.962164	1.02703	0.399983	1.58836
SL004686	TNFSF15	0.654192	0.784416	0.628675	0.773713	0.399215	1.62418	0.401264	1.58645
SL000247	PGD	0.0696255	2.79178	0.126668	2.27542	0.0662751	3.15907	0.40312	1.5673
SL010519	ZAP70	0.938607	1.04195	0.69303	0.797479	0.478214	0.667279	0.403205	0.633785
SL017612	HSP90AA1 HSP90AB1	0.938406	0.958245	0.81696	0.880402	0.00347667	0.18239	0.403806	0.629636
SL000064	KLK7	0.857773	1.10812	0.257425	1.93915	0.831312	0.894602	0.403871	1.59915
SL006397	NRP1	0.0521035	0.345367	0.527895	0.708988	0.857413	1.10597	0.406028	0.628533
SL002525	C2	0.307902	1.78279	0.604239	1.33692	0.300687	0.553517	0.406642	1.57568
SL003930	HPGD	0.779514	0.863609	0.900711	1.07044	0.295261	0.55691	0.407245	0.635782
SL007059	LY86	0.790351	1.15414	0.794368	1.15064	0.659538	0.77937	0.407508	0.632926
SL000481	IL5	0.960508	1.0263	0.0120572	4.35496	0.0218635	3.78389	0.409025	1.57435
SL008072	COL8A1	0.462961	1.46937	0.0292196	3.61439	0.228641	1.93147	0.409962	1.63628
SL012248	PTK2	0.819178	0.887464	0.441088	0.654464	0.309186	1.75958	0.411497	1.57892
SL000249	SERPINA1	0.969138	0.980183	0.475167	0.678654	0.823434	0.881548	0.413053	0.639099
SL003970	PTH	0.29342	0.562114	0.161703	0.422341	0.0473672	0.3166	0.41555	0.624444
SL005629	NAGK	0.329966	1.67184	0.899746	0.933494	0.0545682	0.336494	0.415837	0.643225
SL004672	TNFRSF17	0.611687	0.767321	0.486219	0.679734	0.574723	1.38037	0.417022	1.63028
SL000004	FGF2	0.169767	2.08002	0.186245	2.05908	0.961619	0.974294	0.41799	0.651494
SL007560	STAB2	0.211991	1.96702	0.470138	1.47715	0.167213	2.15435	0.418099	1.57944
SL007336	SET	0.0745299	0.367536	0.000119672	0.0780858	0.000135479	0.0896439	0.41866	0.629082
SL007356	NOTCH2	0.417942	1.53616	0.00265801	6.32604	0.021612	3.85047	0.418848	1.57062
SL003764	NCAM1	0.106006	2.50605	0.0466077	2.96823	0.0211044	4.0205	0.420655	1.53735
SL000617	GPT	0.527231	0.713048	0.621409	0.767787	0.598435	1.33042	0.421169	0.639379
SL008904	LYVE1	0.270736	1.85683	0.087413	2.66967	0.176632	0.470168	0.421605	1.55543
SL004354	IL19	0.0212603	0.289188	0.304666	0.569737	0.690023	1.25189	0.422116	0.650172
SL004739	ITIH4	0.297054	1.78868	0.0222372	4.06646	0.619524	0.747528	0.422302	1.58414
SL005204	KLRK1	0.636806	0.776028	0.889625	0.927158	0.103201	2.59543	0.42479	1.56613
SL006448	HRG	0.38936	1.59517	0.9363	0.956305	0.524475	0.697443	0.425238	1.54617
SL016566	STK17B	0.617548	0.769293	0.635635	1.29347	0.348445	0.580424	0.427919	0.65372
SL005234	GDF9	0.0757751	0.368784	0.924894	1.05265	0.76185	1.19847	0.428112	1.53836
SL005034	RAN	0.146353	2.27882	0.487029	1.4495	0.670948	1.26578	0.429537	1.53791
SL005236	NOV	0.315806	0.587377	0.980734	0.986884	0.879969	1.08684	0.429715	1.56515
SL007121	CTSE	0.0869836	0.377466	0.149594	0.43415	0.000804529	8.8521	0.431234	0.628939
SL004862	PDCD1LG2	0.230731	0.516353	0.770977	0.851427	0.460909	0.653793	0.432481	1.56106
SL014028	ENTPD5	0.63615	0.776489	0.539273	0.712321	0.43843	0.630256	0.432917	0.645678
SL000428	CGA FSHB	0.947298	1.03699	0.420361	1.58157	0.344312	1.77176	0.434194	0.642464
SL000460	IGHD IGK@ IGL@	0.949433	1.03395	0.457803	0.665015	0.0312521	3.41826	0.434707	1.56462
SL000342	CAT	0.360945	1.67324	0.262287	1.92451	0.667209	0.786973	0.435433	1.5317
SL005793	PPIF	0.965772	1.02415	0.259109	0.539109	0.847515	0.894803	0.436374	1.53085
SL005191	LILRB2	0.0711322	2.7723	0.027097	3.76173	0.276624	0.561669	0.436622	1.58379
SL003198	TNC	0.195597	1.96713	0.0963553	2.55393	0.621449	1.32994	0.437669	1.5422
SL003332	MMP17	0.588138	1.32987	0.716153	0.818487	0.736165	1.20039	0.437688	0.653273
SL000254	ALB	0.149301	2.22196	0.91594	0.94613	0.730821	0.81804	0.441213	1.52682
SL011769	ANP32B	0.434567	1.51705	0.982252	0.987285	0.326961	1.76266	0.442645	1.5034
SL016557	HMGCR	0.0599825	2.91585	0.618599	1.32645	0.48287	1.48919	0.443191	1.54579
SL007049	CST7	0.554859	1.36097	0.724957	0.825645	0.219808	2.02653	0.445511	1.52555
SL013988	CHST2	0.686382	1.23713	0.955724	0.970003	0.0894916	2.76393	0.445521	1.56161
SL009328	CSH1 CSH2	0.943652	0.963959	0.965691	0.97739	0.5694	0.73109	0.445807	0.663014
SL005165	LGALS4	0.689553	0.807284	0.927228	1.05019	0.846999	0.896595	0.447103	1.58951
SL002522	RB1	0.912215	0.942496	0.767703	1.1779	0.367269	0.60128	0.447272	0.665338
SL008039	AKR1A1	0.76367	0.846756	0.112238	0.395284	0.00195142	0.163104	0.447342	0.633454
SL012148	PEX5	0.283026	1.82088	0.983453	0.988095	0.30618	0.548731	0.447421	0.663308
SL004588	IL1RAP	0.524908	0.713915	0.66327	0.787415	0.763372	0.846655	0.449703	0.662819
SL000358	F7	0.521169	0.703417	0.254409	0.526103	0.228274	1.97305	0.450322	0.661319
SL004475	IFNAR1	0.593034	0.748651	0.716218	1.22397	0.887854	1.08613	0.450799	0.667629
SL003687	NME1	0.0827028	2.60376	0.955343	0.971	0.690764	1.26147	0.451015	0.653566
SL004860	HTRA2	0.141361	2.41496	0.329156	1.7089	0.0227409	3.94394	0.451556	1.52783
SL004343	FLT3LG	0.839767	1.11292	0.933607	1.04807	0.869417	0.912322	0.451817	0.663257
SL006542	FCN2	0.303429	0.577617	0.857294	1.1003	0.474231	0.672153	0.454116	0.673092
SL003177	ICAM2	0.650871	0.787035	0.599629	0.747284	0.147614	0.423209	0.45469	0.651454
SL010613	IL17RD	0.850075	1.10631	0.310303	0.577818	0.761709	1.18381	0.456433	0.672365
SL004097	SMAD3	0.790253	0.868534	0.516031	1.42756	0.172431	0.457014	0.456598	0.668117
SL000437	HP	0.956893	0.971629	0.622416	1.30357	0.577689	1.36678	0.457045	1.55384
SL013570	DYRK3	0.944527	0.964765	0.770761	1.16844	0.400408	0.616099	0.458916	0.673064
SL000084	EGF	0.843988	0.901846	0.256184	1.9458	0.678582	0.79123	0.459332	0.665926
SL004901	P4HB	0.142203	2.15739	0.0207662	3.71623	0.00809563	5.00874	0.459844	1.51168
SL004364	TNFRSF13B	0.627616	0.770949	0.282409	0.546464	0.981291	1.01302	0.460235	0.666129
SL007261	METAP2	0.0744704	2.7567	0.0043263	5.20362	0.204008	2.15894	0.462008	1.4951
SL004345	GDF11	0.191976	0.49251	0.810892	0.873014	0.204691	0.482745	0.462314	0.673673
SL002081	CDH5	0.391748	0.627735	0.0488606	0.33054	0.819498	1.14762	0.463779	0.646652
SL000455	JUN	0.0751553	0.378873	0.254391	0.514713	0.811089	0.874482	0.464162	0.679583
SL004814	COTL1	0.752734	1.18244	0.561778	1.386	0.716542	0.822697	0.465676	0.683799
SL010498	EPHA3	0.0437075	0.322536	0.00531641	0.170768	0.0493974	0.328063	0.465752	0.671661
SL010379	SEMA3A	0.232898	0.523886	0.942274	1.04001	0.659573	1.27771	0.465991	1.5476
SL008522	SEMA5A	0.260085	0.548921	0.513369	0.696865	0.1083	2.41836	0.466162	1.54144
SL016128	TXNDC12	0.827163	1.1328	0.429385	0.654043	0.243142	0.52561	0.468108	0.679904
SL010490	CAMK1D	0.955444	0.971066	0.046662	3.11637	0.958839	1.03114	0.469099	0.653314
SL004645	SPINT1	0.875179	0.918762	0.321419	0.578392	0.740173	0.834584	0.474021	0.680114
SL004248	GDNF	0.376391	1.61677	0.0300805	3.52008	0.0110485	4.41353	0.474146	1.50535
SL000581	SOD1	0.452023	0.66822	0.883434	1.08203	0.482388	0.669514	0.475847	1.54115
SL004301	XRCC6	0.23498	0.50984	0.0804491	0.37989	0.000257806	0.0941102	0.475971	0.676439
SL004335	FGF17	0.614332	0.759113	0.211188	0.504918	0.677771	1.24931	0.476471	0.677866
SL005153	CNTFR	0.322	1.74676	0.820889	0.882319	0.0300895	3.55942	0.477819	1.48905
SL007640	CLEC7A	0.691841	1.23471	0.635169	0.761562	0.00247124	6.4835	0.478602	1.46688
SL004400	F9	0.148879	2.23981	0.302396	1.81048	0.235819	0.500612	0.479122	1.48991
SL005059	TGFBR3	0.935717	1.04468	0.133534	2.26627	0.196264	0.494412	0.479147	1.47785
SL008639	IDS	0.518512	1.42852	0.043226	3.10025	0.0634824	2.99692	0.479647	1.46878
SL001737	SFN	0.553386	1.39283	0.0208416	3.8631	0.533665	0.717199	0.482551	1.47529
SL004811	TAGLN2	0.525927	1.42476	0.41459	1.5448	0.283484	1.85762	0.483135	1.48918
SL004145	TNFRSF14	0.586139	0.75066	0.610114	0.743659	0.247754	0.511354	0.483216	0.685164
SL003043	TIMP3	0.318054	0.590335	0.133068	0.433806	0.17904	0.446057	0.483733	0.688605
SL004305	TOP1	0.843464	1.11208	0.000553203	0.120013	0.00324026	0.183449	0.484163	0.674712
SL007673	NTN4	0.16686	0.474001	0.250511	0.546421	0.786219	0.860062	0.484539	1.45949
SL019019	PIANP	0.15986	0.475737	0.909813	0.938078	0.526414	0.684005	0.485055	1.51689
SL005508	CA9	0.129983	0.437256	0.0120585	0.237231	0.979943	0.986059	0.486225	0.691265
SL000305	NGF	0.808843	1.13409	0.0493436	3.12807	0.201054	2.0374	0.486267	1.45768
SL011533	SGTA	0.824186	1.12916	0.170977	0.472545	0.0468476	0.300256	0.487121	0.688121
SL006698	LCORL	0.0657633	2.72324	0.217922	1.98678	0.0514282	3.01587	0.487453	1.45395
SL000343	CTSB	0.567955	1.36918	0.00903838	4.84178	0.0466978	3.24512	0.487815	1.44534
SL019978	IFNA7	0.458672	1.47814	0.01172	4.79039	0.00265962	5.74311	0.488961	1.46171
SL002539	TNFRSF11B	0.139406	2.24328	0.870473	1.09826	0.331586	0.588436	0.490961	0.693757
SL001720	VCAM1	0.178498	0.480795	0.232278	0.516635	0.867927	1.09997	0.490967	0.687374
SL010467	RGMA	0.9025	0.936089	0.36111	0.59663	0.00888459	0.211525	0.491078	0.696182
SL000510	LYZ	0.096123	2.49096	0.330604	1.71978	0.894386	1.08169	0.491441	1.47189
SL004642	ADAM9	0.911628	1.06332	0.0326852	3.32059	0.982597	1.01225	0.491748	1.46053
SL000345	CTSG	0.978332	1.01433	0.0832773	0.386247	0.79629	0.867169	0.494225	0.695209
SL018971	ZNRF3	0.214975	0.506123	0.841671	0.893897	0.19934	0.480162	0.494639	0.676149
SL002823	SELL	0.44805	1.53398	0.536118	1.40495	0.207036	0.484897	0.495504	1.44575
SL004137	EPHA1	0.726279	0.830906	0.202275	0.495354	0.838274	1.12031	0.496471	1.47246
SL002650	PKM2	0.0624769	2.86288	0.0223236	3.58388	0.0511203	3.10716	0.497281	1.45053
SL001731	ENO2	0.498474	1.45631	0.273444	1.82991	0.33681	1.74764	0.497736	1.43832
SL000309	C1QA C1QB C1QC	0.618819	1.30901	0.0134569	4.3833	0.103091	0.406738	0.498042	1.46317
SL005169	ICAM5	0.129877	2.33565	0.570331	0.727725	0.953116	0.966675	0.500174	0.693043
SL005189	IL7R	0.507771	1.42461	0.44006	1.527	0.183368	2.06074	0.500293	1.45787
SL012168	LIN7B	0.669209	0.784426	0.0683928	0.336735	0.00354159	0.176395	0.500367	0.69612
SL002756	HNRNPK	0.359264	1.62571	0.2037	2.11429	0.0156267	3.981	0.500814	1.44986
SL000424	FGA FGB FGG	0.463339	1.5146	0.672773	1.26244	0.302058	0.576497	0.502605	0.692203
SL000695	LCN2	0.0683268	2.74857	0.078135	3.02144	0.312824	1.83836	0.503318	1.46126
SL009324	FSTL3	0.537376	1.39271	0.056094	3.14841	0.928944	1.05396	0.504912	1.45018
SL000448	HSPB1	0.36085	1.66231	0.978635	1.01451	0.0779845	0.33368	0.505227	1.43658
SL003916	KLK12	0.762879	1.1713	0.665436	0.78737	0.730163	0.828683	0.5055	0.700723
SL007108	IRF1	0.803925	0.875381	0.107218	2.48039	0.0980131	2.50278	0.50712	1.44826
SL007871	CMPK1	0.963411	1.02461	0.497687	1.45144	0.812669	0.877115	0.507578	0.704132
SL007642	ANGPTL4	0.40887	0.646677	0.0148352	0.25449	0.605765	0.745309	0.50972	0.70383
SL004865	CDH6	0.27885	1.7669	0.0107642	4.33366	0.0232028	3.75788	0.512192	1.46836
SL012881	GPC6	0.542173	1.37279	0.281548	0.547969	0.638891	0.768049	0.512402	0.702323
SL005156	NBL1	0.58271	0.749081	0.993391	1.00457	0.392942	0.60823	0.51252	0.675736
SL004151	IL15RA	0.131407	0.434555	0.0291588	0.278957	0.24008	1.97347	0.512658	0.696609
SL003915	KLK8	0.282137	1.77309	0.859945	1.10249	0.716248	1.22259	0.514589	0.703007
SL000324	C8A C8B C8G	0.722083	0.826784	0.616898	0.755645	0.879397	1.08891	0.51485	0.707947
SL001995	ANGPT1	0.581415	0.748598	0.469951	0.677465	0.188288	2.13513	0.516518	1.43045
SL000074	TP53	0.508905	0.700279	0.0578303	2.85347	0.446694	1.51365	0.51705	0.703232
SL010464	LRIG3	0.594431	1.34609	0.417902	0.625917	0.596799	0.749768	0.518707	0.689686
SL000357	F9	0.290039	1.79578	0.270334	1.87342	0.243771	0.506749	0.521238	1.44364
SL005679	TPT1	0.486337	1.4655	0.989596	1.00694	0.9391	1.04382	0.522298	1.41942
SL004652	WIF1	0.03343	0.307932	0.0327153	0.3016	0.389314	1.62745	0.522561	1.41629
SL000527	MMP9	0.855106	1.10501	0.931107	1.05032	0.493253	1.47238	0.523119	1.45868
SL003341	FGG	0.563501	1.38677	0.361744	1.6305	0.385407	0.601464	0.52365	0.711903
SL014229	CD83	0.0120605	0.235498	0.654704	0.779984	0.582506	0.732671	0.524412	0.703222
SL000052	TNNT2	0.599827	0.763045	0.51881	0.709982	0.438377	0.645857	0.525534	0.715209
SL007145	NR1D1	0.546368	1.3812	0.975192	1.01696	0.724465	1.22125	0.526636	0.712231
SL005226	CRLF2	0.364518	0.60596	0.384601	0.623196	0.878065	1.09402	0.527076	1.44278
SL010373	FCAR	0.852573	1.10433	0.885688	1.08075	0.22836	2.00934	0.527699	0.708473
SL005184	IL12B IL23A	0.665199	1.26209	0.361936	1.6585	0.417709	1.58054	0.529303	0.713034
SL005201	AMH	0.450692	0.674469	0.56093	1.37589	0.993214	1.00465	0.530718	0.717537
SL004868	CA7	0.322729	1.69712	0.582936	0.740492	0.131276	2.37467	0.531633	0.713384
SL008158	HIST1H3A	0.911683	1.05935	0.0334888	3.36408	0.331023	1.72752	0.533077	1.42561
SL005177	IL36A	0.0614747	0.357952	0.198751	0.47051	0.951964	1.03643	0.533183	0.716308
SL010530	OCIAD1	0.124571	0.449645	0.877456	1.08634	0.745905	0.835581	0.533811	0.709258
SL002078	TGFBR2	0.819115	0.88718	0.904118	1.06992	0.679476	0.787713	0.53404	0.711045
SL003440	PLA2G7	0.773964	0.85713	0.169096	2.11298	0.966937	0.977511	0.534069	0.710346
SL000318	C4A C4B	0.348594	1.66359	0.00826386	4.65972	0.694763	1.2367	0.534206	1.41161
SL001721	PECAM1	0.87564	1.08726	0.366077	0.604488	0.543922	1.39945	0.535197	0.71764
SL013872	LRP1B	0.333291	1.71415	0.703644	1.24614	0.976582	0.983663	0.536505	1.4049
SL001997	IL1R1	0.914554	0.944317	0.0692851	0.341218	0.587448	1.33342	0.536768	1.3953
SL008945	TGM3	0.324725	1.72378	0.279678	1.8518	0.688508	0.798754	0.537859	0.713838
SL005430	SECTM1	0.380034	0.599168	0.105927	2.50364	0.20341	0.488645	0.538509	0.717499
SL000498	LEP	0.0166812	0.259216	0.00613384	0.188467	0.894179	1.08025	0.539311	1.39683
SL018938	SUMO3	0.135966	2.30451	0.0997564	2.44033	0.706287	1.23572	0.539398	1.39666
SL010381	DKKL1	0.263858	1.82862	0.537753	1.41062	0.620986	0.752808	0.542475	0.724595
SL007295	CDH15	0.889428	0.926358	0.986335	1.00943	0.394069	0.625524	0.544637	0.72897
SL000440	HPX	0.301257	1.78124	0.322045	1.71904	0.0962496	0.400307	0.544751	0.722531
SL004650	FRZB	0.936692	1.04402	0.833536	1.12585	0.478346	1.48879	0.54529	1.40803
SL004230	MAPT	0.39372	0.623798	0.767052	0.849496	0.0647871	0.349455	0.54571	0.711043
SL003672	SOD3	0.0988022	2.53508	0.575734	1.36025	0.150636	2.18435	0.546107	1.37335
SL003704	BID	0.142919	0.458861	0.868172	1.0937	0.944878	0.959426	0.547137	1.38127
SL003974	PROC	0.836221	1.11738	0.763	0.84661	0.432374	0.642783	0.547599	0.72284
SL000076	CDKN1B	0.331083	0.592502	0.930533	1.04978	0.720337	0.813145	0.547912	1.41349
SL008059	RPS3	0.723492	1.20682	0.137852	0.444996	0.017378	0.218443	0.548817	0.712141
SL001888	SLPI	0.674931	1.25861	0.31729	1.7566	0.355934	1.71427	0.549469	0.720787
SL004720	PPP3R1	0.489598	1.44735	0.58975	1.35248	0.472942	0.664193	0.550698	0.730516
SL005171	IGFBP4	0.379446	0.616614	0.347798	1.73081	0.9153	0.942499	0.5507	1.43045
SL004837	INHBA INHBB	0.789231	0.866853	0.097765	2.65791	0.18997	2.17452	0.552347	1.40035
SL003658	AKR7A2	0.0329413	3.4077	0.0152324	3.88948	0.178338	2.13982	0.553417	1.37732
SL002755	PAPPA	0.283935	1.86522	0.0249306	3.76555	0.137405	0.432388	0.553639	0.724783
SL000272	SERPINC1	0.924252	1.05212	0.797373	0.865805	0.181354	0.459179	0.555367	1.3752
SL000017	VWF	0.217759	1.98703	0.280123	0.537838	0.731086	1.2083	0.555646	1.37354
SL004297	NRG1	0.780275	1.15574	0.154249	2.19022	0.0344967	3.40538	0.55622	1.38041
SL002524	CD4	0.672817	0.798867	0.227197	0.510889	0.736141	1.21275	0.556823	0.731408
SL000582	BIRC5	0.526407	1.39427	0.717395	0.817704	0.875326	1.09368	0.55721	0.729212
SL005575	FUT3	0.0712361	2.66764	0.0745785	2.83971	0.0537971	2.92936	0.557233	1.38371
SL006512	HGFAC	0.285655	0.562358	0.0767316	0.347359	0.00598766	0.198398	0.557659	0.723345
SL003304	IGF1R	0.0382007	0.307627	0.038218	0.313665	0.289731	0.560464	0.562801	0.727602
SL004159	TNFRSF10D	0.499869	1.43488	0.445537	1.53714	0.655521	0.780623	0.563165	0.731227
SL010460	FCGR2B	0.217523	2.01472	0.577283	1.36459	0.89127	0.925044	0.563599	1.38181
SL010328	MED1	0.285664	1.77768	0.810279	1.13756	0.280893	0.544897	0.563872	0.720795
SL004458	PI3	0.0257791	3.52407	0.00684004	4.89788	0.319264	1.79468	0.565668	1.38294
SL004063	FGFR3	0.350622	1.65653	0.837253	1.12287	0.880958	0.918217	0.569464	0.732717
SL007327	OLR1	0.212005	0.5122	0.653687	1.29339	0.595245	1.3255	0.57093	1.36131
SL004858	GFRA1	0.108538	2.48298	0.00768509	4.98927	0.0829486	2.78603	0.571103	1.36773
SL000622	F5	0.556804	1.39919	0.447587	1.5384	0.0317423	0.284407	0.573851	0.739406
SL007022	SYNCRIP	0.890071	0.929169	0.0682677	2.84005	0.1879	0.450388	0.574184	1.41419
SL010349	FN1	0.750294	0.841013	0.838573	1.11876	0.990879	1.00637	0.575945	1.36164
SL001718	IL13	0.933902	0.956444	0.362352	1.63222	0.762675	0.841187	0.577653	1.37426
SL003738	CD80	0.448958	1.49678	0.364233	0.586364	0.115921	2.37071	0.577889	0.744383
SL016563	SLC25A18	0.212661	0.504477	0.032767	0.303238	0.170321	0.465203	0.577949	0.736403
SL004863	TNFRSF19	0.0452625	2.94818	0.0083215	4.93359	0.00839692	4.88221	0.578283	1.34331
SL004671	TNFRSF13C	0.152258	2.0905	0.291877	1.79909	0.484225	1.46607	0.57913	1.34426
SL017424	C10orf54	0.536343	1.42596	0.0216922	3.74152	0.0745378	2.70371	0.579234	1.35771
SL006916	LCK	0.517855	0.704945	0.14122	0.448746	0.0404594	3.26699	0.579822	1.34665
SL004940	PTPN6	0.00733642	0.204918	0.00940259	0.229559	9.04e-05	0.0821104	0.58073	0.726759
SL005357	REG1A	0.453682	1.51087	0.41683	1.6198	0.213341	0.473814	0.584489	0.732934
SL014111	KIRREL3	0.549623	0.729024	0.244745	0.524638	0.342955	0.567461	0.585497	1.3622
SL004147	IL10RB	0.737126	1.19289	0.903665	1.06887	0.213097	1.98366	0.591241	0.751867
SL005789	STC1	0.25415	1.83317	0.207373	2.04019	0.834879	1.12783	0.592918	1.3659
SL006476	NMT1	0.722554	1.21107	0.288185	1.78326	0.387608	0.612778	0.594816	0.754753
SL005179	IL36B	0.724972	0.831824	0.693779	1.24867	0.831423	1.12587	0.594914	0.740821
SL011406	PDE7A	0.727551	0.831128	0.244655	0.537237	0.823408	1.13484	0.595403	1.35416
SL004366	TNFRSF12A	0.945588	0.965134	0.0497444	3.03427	0.130553	2.31959	0.597089	1.35394
SL000006	SERPINE1	0.95266	0.969306	0.567783	0.727462	0.0256852	3.94798	0.599172	1.34091
SL004610	LRP8	0.555103	1.37011	0.495139	0.68276	0.372962	1.65914	0.602271	0.752274
SL000426	FN1	0.822538	1.12858	0.655366	1.27993	0.497076	1.45194	0.602337	1.33095
SL003182	ITGAV ITGB5	0.319691	0.592196	0.162334	2.16761	0.814607	1.14058	0.602586	1.32684
SL010250	STIP1	0.36558	1.65903	0.0388884	3.10317	0.818305	1.13421	0.607222	1.32606
SL008113	ATP5O	0.37631	1.62109	0.381503	1.59683	0.489263	0.676722	0.608251	1.32311
SL013754	RASA1	0.0148487	0.248906	0.0269411	0.262859	0.00467916	0.202323	0.608295	0.751171
SL001800	TNFRSF1B	0.261244	1.81488	0.130645	2.35424	0.174105	0.466844	0.608986	0.762211
SL017529	KEAP1	0.0229057	0.282832	0.148169	0.444679	0.870622	1.09696	0.609453	0.763118
SL000458	IFNGR1	0.538371	1.38962	0.542597	1.41579	0.171781	2.10119	0.609505	1.32085
SL000408	EPO	0.819379	0.883307	0.0683488	2.82601	0.14468	2.27701	0.610659	1.33567
SL010529	UFC1	0.202548	1.98558	0.617357	1.31972	0.295526	0.543325	0.612083	1.32999
SL002782	ADM	0.612506	0.767965	0.410028	0.641014	0.235662	0.52395	0.612285	0.752848
SL014209	KLRF1	0.685732	1.23759	0.0568702	3.01982	0.885401	1.08913	0.612922	1.33284
SL004768	AIF1	0.39824	1.60263	0.364534	1.64889	0.332783	0.586668	0.613101	1.31185
SL004536	HAMP	0.929635	1.04754	0.300021	1.79016	0.923301	1.0556	0.613458	1.3302
SL004783	S100A12	0.591681	1.34172	0.344798	0.594494	0.989991	1.00691	0.615382	1.32366
SL002508	IL18BP	0.516497	0.708333	0.837395	1.12741	0.620093	0.74601	0.615472	0.737243
SL008486	LGALS9	0.63997	0.780839	0.375199	0.620396	0.155712	0.439843	0.616581	0.76819
SL007100	LTA4H	0.457118	0.66238	0.47141	1.49659	0.123601	0.405815	0.617561	0.762923
SL014088	FCRL3	0.372136	1.60472	0.0647695	2.82534	0.696949	1.24958	0.617797	1.31812
SL011448	TNFRSF4	0.184238	2.12061	0.768519	1.18692	0.548239	0.710271	0.61833	0.763575
SL014093	ENTPD3	0.816763	1.12921	0.823693	1.12702	0.660895	0.779654	0.619072	0.748918
SL004131	CD86	0.439272	1.51019	0.0534986	3.1698	0.0265108	3.56877	0.620061	1.32608
SL008023	HAPLN1	0.00603695	0.196324	0.381906	0.619819	0.252052	1.95205	0.621444	0.763235
SL008835	ASGR1	0.455472	0.668851	0.628844	1.31956	0.742394	0.835458	0.624022	0.767257
SL006108	CD5L	0.38291	1.6579	0.232883	1.99169	0.189946	0.455895	0.624213	1.31526
SL011232	CDC37	0.00729536	0.210557	0.733025	0.831979	0.245932	0.531743	0.630649	1.29383
SL004932	PRDX5	0.000494962	0.105682	0.134035	0.431812	0.997129	1.00202	0.63081	1.3109
SL000557	PRKCZ	0.580285	1.33938	0.896097	1.07608	0.823316	0.882361	0.632666	0.77304
SL005699	APOL1	0.780756	1.16528	0.458781	1.54267	0.056516	0.331477	0.63326	1.30077
SL003327	CFD	0.871082	0.915342	0.388263	1.678	0.103703	0.391132	0.637257	0.768687
SL005764	CD163	0.200708	2.00614	0.0596059	3.11251	0.920392	1.05616	0.639973	1.29857
SL004804	CADM3	0.611523	0.741567	0.064953	0.353791	0.630499	0.74717	0.64079	1.29385
SL000360	F10	0.258423	1.88073	0.169004	2.36023	0.369662	0.606088	0.640794	1.29479
SL013240	CRK	0.841795	1.11849	0.219883	0.493399	0.0115713	0.236142	0.642156	0.76997
SL010508	PAK3	0.194421	0.473399	0.453966	0.666009	0.270336	0.540176	0.642362	0.775153
SL006629	SIRT2	0.182761	2.07322	0.789482	1.15603	0.158492	0.453554	0.643641	0.782547
SL003104	CCL24	0.827988	1.12108	0.439269	0.657641	0.331076	1.72217	0.644829	0.781304
SL004327	TNFSF13B	0.583992	0.744108	0.365961	0.607808	0.584443	0.74271	0.646428	0.770479
SL008008	ARG1	0.555354	0.73477	0.186399	2.14855	0.878908	1.08854	0.646555	1.28037
SL000532	SPARC	0.783439	1.15473	0.789225	0.864881	0.386061	0.607277	0.647237	0.779081
SL003340	CHI3L1	0.000580684	7.19571	0.00308519	6.37136	0.585877	1.35841	0.64807	1.29226
SL003647	ANXA6	0.532206	0.722057	0.947504	1.03694	0.193089	2.11713	0.648198	1.28281
SL004333	FGF10	0.310898	0.582813	0.4613	0.665504	0.22057	1.98958	0.648883	1.29887
SL000415	CFH	0.48883	1.4888	0.0888581	2.72512	0.728278	0.818342	0.649637	1.29337
SL006544	TGFBI	0.841732	1.11548	0.0768902	2.72409	0.776142	0.840227	0.650583	0.775598
SL004484	SFTPD	0.560288	1.37357	0.180921	2.03058	0.84734	1.11207	0.651433	1.28384
SL004580	MSR1	0.0836134	2.5431	0.181919	2.07551	0.00930503	5.02751	0.651972	1.27165
SL004815	YWHAB	0.23267	1.91922	0.501157	1.44219	0.244364	0.515943	0.652304	0.783816
SL004724	KAT6A	0.872711	0.918701	0.816101	1.13679	0.425597	1.54734	0.65439	0.78983
SL004866	CA1	0.459383	1.51984	0.96364	1.02623	0.482713	0.686409	0.65567	1.26862
SL010449	CA10	0.592645	0.739939	0.876375	0.917925	0.88395	0.92262	0.656043	0.78515
SL000138	HBEGF	0.132573	0.414546	0.110794	0.405703	0.48506	1.48029	0.661462	0.783643
SL007206	THBS2	0.691738	1.26587	0.440467	1.63454	0.838129	0.891559	0.662706	1.28641
SL003800	KLK4	0.805411	0.876423	0.100488	2.51457	0.259282	1.87259	0.664034	0.785666
SL003220	C3	0.295824	1.81285	0.0535272	3.11947	0.512353	0.696581	0.665081	1.26959
SL014292	SIGLEC14	0.232752	1.92351	0.0697064	2.87167	0.650287	0.767812	0.665228	0.782614
SL005087	IGFBP7	0.967718	0.978251	0.297518	1.75682	0.0691168	0.325441	0.665741	1.26878
SL009628	ING1	0.906661	0.939721	0.0108446	0.227561	0.0420927	0.305095	0.666324	0.792868
SL000590	SERPINA7	0.199057	2.1167	0.914083	1.06314	0.275153	0.537666	0.667014	1.26698
SL009791	HNRNPAB	0.960954	0.972579	0.209303	0.475283	0.0368923	0.301444	0.668599	0.788223
SL008644	BST1	0.385205	1.59635	0.240243	1.98168	0.038715	3.35087	0.671936	1.25634
SL005168	GHR	0.957688	1.02823	0.780502	1.16791	0.200673	2.05585	0.675819	0.794847
SL000021	INS	0.796845	0.875158	0.612549	1.34915	0.0787285	2.71621	0.676034	0.784263
SL000516	CCL7	0.631609	0.779379	0.0633716	2.8962	0.243509	1.92233	0.676126	1.26529
SL002655	CTGF	0.345269	0.609531	0.0120418	4.34519	0.201868	2.01842	0.677474	1.25448
SL003994	BMP1	0.252975	1.91477	0.1403	2.25184	0.0287868	3.66401	0.679155	1.2592
SL012108	PLCG1	0.5842	0.746166	0.168049	0.469005	0.0106595	0.22702	0.682173	1.24185
SL010610	CD207	0.901649	0.934429	0.660442	0.783028	0.0271409	3.37665	0.682852	0.784053
SL000039	CXCL8	0.251523	1.85902	0.900502	0.931909	0.0369278	3.32624	0.683663	0.792915
SL004742	AFM	0.56695	1.35232	0.0189355	0.23509	0.270976	0.541601	0.683948	0.793333
SL000277	APOE	0.948527	0.965696	0.166906	2.15646	0.733275	0.828687	0.684786	0.799046
SL002093	H2AFZ	0.212389	1.95725	0.338981	1.72456	0.675908	0.7831	0.684999	0.785862
SL005178	IL37	0.761419	0.85084	0.629298	0.765731	0.659872	0.781821	0.685596	0.808585
SL000313	C3	0.0812392	2.73265	0.131645	2.46073	0.212063	0.475883	0.686301	1.2487
SL016551	CSNK2A2 CSNK2B	0.520145	1.44414	0.632027	1.29361	0.810741	1.13896	0.687653	1.24326
SL000325	C9	0.090508	2.65398	0.224364	1.9764	0.24275	0.510872	0.688352	1.25153
SL000045	IGFBP3	0.218771	1.9717	0.145873	2.35364	0.885167	1.08753	0.692283	1.24368
SL004157	TNFRSF10B	0.344592	1.6345	0.590126	1.35238	0.548518	1.3828	0.692749	0.810293
SL014983	HIST2H2BE	0.0247838	3.54324	0.156133	2.29524	0.720974	1.22512	0.693068	0.808771
SL005158	CLEC4M	0.233528	1.92949	0.432476	1.52426	0.905379	1.06697	0.693992	0.802708
SL000145	IL1R2	0.129789	2.30113	0.00136635	8.28375	0.715563	1.24529	0.694057	1.24701
SL010491	CAMK2A	0.559593	0.733061	0.00379756	0.174804	0.232529	0.50783	0.694515	1.23825
SL011202	NAPA	0.748577	1.18885	0.824649	0.887925	0.253473	0.524491	0.694663	1.24331
SL017128	LRRK2	0.398549	0.641354	0.535205	1.4047	0.599197	1.33707	0.695342	0.803478
SL003178	ICAM3	0.543768	1.37684	0.691529	1.24422	0.0680599	2.79584	0.697148	0.810894
SL002640	PGF	0.504612	1.43224	0.145694	2.29489	0.741406	1.21121	0.697356	1.24099
SL014684	OAS1	0.0967074	2.5135	0.180904	2.10545	0.194657	0.494949	0.698088	1.23871
SL000299	FGF1	0.807245	1.1454	0.00491912	5.40163	0.4837	1.48229	0.698433	1.24105
SL007806	IL22RA1	0.370864	1.61483	0.940875	1.04186	0.806566	1.14384	0.699084	0.813177
SL003657	PPP3CA PPP3R1	0.339551	1.69998	0.160469	2.09525	0.460518	1.51173	0.69988	1.22659
SL005188	IL5RA	0.301865	1.72278	0.554456	0.716748	0.0191253	3.90619	0.70026	1.2269
SL005572	GSN	0.508819	0.697609	0.842637	0.89821	0.175716	0.465306	0.70102	1.24536
SL004148	IL12RB1	0.189949	1.99434	0.285062	1.82076	0.0355296	3.23672	0.706422	0.81381
SL000312	C3	0.110331	2.50427	0.0972617	2.64892	0.142213	0.437893	0.706989	1.22669
SL000009	ERBB2	0.611149	1.31476	0.883772	0.922123	0.706016	0.814605	0.710853	0.821286
SL006480	PRSS3	0.725169	0.829244	0.164661	0.4454	0.408467	1.59018	0.711623	0.816318
SL011071	PDGFC	0.115928	0.430856	0.397105	1.61488	0.7354	1.21268	0.711819	1.23365
SL018256	CHKB	0.25928	0.547156	0.342507	1.72065	0.61422	1.32882	0.713771	0.820614
SL011498	ADCYAP1	0.0619355	2.80941	0.303941	1.85163	0.193707	2.0507	0.714388	0.815748
SL008703	CPE	0.265911	1.82991	0.41477	1.5787	0.111233	2.44335	0.71684	1.22696
SL004805	CADM1	0.391084	0.614444	0.463129	0.665323	0.164515	2.23612	0.719723	0.820921
SL003733	DIABLO	0.795342	0.869828	0.213778	0.498667	0.562358	0.72306	0.720065	0.822451
SL004714	LIFR	0.828326	1.1248	0.0137058	0.242392	0.527815	0.703031	0.720232	1.21891
SL011073	XPNPEP1	0.00871672	4.7913	0.167562	2.13801	0.143939	2.42595	0.722395	1.20709
SL000248	SERPINA3	0.373977	1.63113	0.0160253	4.20139	0.0707385	0.346874	0.725712	0.822341
SL003324	F10	0.476656	1.47194	0.146763	2.44917	0.188978	0.485084	0.726294	1.21358
SL001802	IFNG	0.963802	1.02383	0.984275	1.01061	0.257546	0.534362	0.729335	1.21248
SL010469	HFE2	0.472336	0.684154	0.372005	0.601816	0.308146	1.78642	0.729852	1.21206
SL004144	GFRA3	0.272914	1.7836	0.647693	0.779605	0.726422	1.21485	0.729984	0.830088
SL010454	CNTN4	0.358772	1.6739	0.697998	1.23156	0.0123043	4.57843	0.732419	1.21012
SL005233	EDA2R	0.340785	1.64694	0.527283	1.42692	0.146644	2.31894	0.735211	1.1877
SL008360	FLRT2	0.232389	0.513178	0.000903601	0.139895	0.0528075	0.2964	0.73893	0.827251
SL002706	FCER2	0.606984	0.756578	0.632792	1.29566	0.266078	0.536188	0.740619	0.840052
SL001973	SCGB2A1	0.375762	1.62283	0.642697	1.28427	0.91912	0.944875	0.741637	0.831034
SL019096	PIAS4	0.350587	1.66813	0.0765053	0.356006	0.0452226	0.297722	0.741697	0.839912
SL003329	CCL14	0.431077	1.54467	0.333462	1.71748	0.516094	0.699332	0.742557	1.19213
SL002517	TNF	0.487102	0.68533	0.619949	1.33116	0.856053	1.10685	0.742648	0.834255
SL010456	CST1	0.753002	0.845745	0.391874	1.66923	0.860593	0.906007	0.743099	1.19594
SL000597	LTA	0.240329	1.93813	0.0489537	2.97763	0.46483	1.51704	0.743668	1.20453
SL000493	LDHB	0.167596	2.14722	0.185887	2.01601	0.227607	2.07606	0.743978	1.1932
SL002505	NPPA	0.0818813	2.54887	0.216384	2.00576	0.150882	2.28566	0.745148	0.839029
SL008865	PSMA2	0.819141	0.884147	0.176803	2.09027	0.356781	1.69842	0.746501	0.839082
SL014269	KIR3DL2	0.963541	0.973608	0.463227	0.652749	0.00646827	5.13405	0.748779	1.21342
SL012538	CDNF	0.500108	1.44869	0.0986913	2.4642	0.301813	1.83342	0.751651	1.1818
SL009089	BCAN	0.297616	1.76022	0.683375	0.805793	0.965523	0.976651	0.753454	1.18766
SL009213	CTSA	0.385683	1.61328	0.00518194	5.0898	0.100557	2.77606	0.75538	1.18457
SL000556	PRKCG	0.162866	2.18814	0.463981	0.664258	0.206829	2.05704	0.755528	0.841579
SL000542	ITGA2B ITGB3	0.702712	1.22579	0.227985	1.98387	0.397839	0.613553	0.755702	0.842638
SL002705	THBS1	0.991125	0.993403	0.31323	1.75887	0.842232	1.11089	0.755841	1.20318
SL011628	DBNL	0.647088	1.2688	0.249483	0.52062	0.0387537	0.318369	0.756398	1.1824
SL006119	TFF3	0.794294	1.1525	0.102674	2.63874	0.81952	1.13405	0.757465	1.18658
SL004921	NME2	0.706261	0.808424	0.972011	0.980296	0.203585	2.08737	0.758396	1.18483
SL014070	SLITRK5	0.591006	1.35331	0.0754063	0.365666	0.0760829	2.83035	0.758913	0.840431
SL007756	GDF2	0.698393	1.22262	0.903838	1.06995	0.881533	1.08802	0.760068	0.846251
SL008931	CD177	0.758429	0.851663	0.236924	1.98307	0.754424	0.835047	0.760925	1.17557
SL008590	OLFM4	0.31008	1.74103	0.210923	1.94694	0.710244	1.23419	0.762401	0.85039
SL000271	AGT	0.495708	1.4414	0.103234	2.62949	0.606866	0.738121	0.766682	1.17523
SL000616	VTN	0.654993	1.28489	0.979891	1.01359	0.460216	0.675524	0.76696	1.16996
SL005219	SIGLEC9	0.881377	0.924306	0.385148	1.58904	0.959462	0.971723	0.767525	1.17826
SL012517	RSPO4	0.639742	0.773476	0.0498138	3.14341	0.116498	2.3626	0.767645	1.17279
SL011510	SST	0.10423	0.420064	0.432064	0.654348	0.592618	0.727415	0.767974	1.16853
SL004146	IL1RL1	0.440491	0.651164	0.990694	1.00677	0.696402	0.790053	0.770159	1.19308
SL005225	NTRK1	0.142558	0.454109	0.217343	0.508578	0.640994	0.771811	0.770541	0.854986
SL009868	SSRP1	0.6821	0.799447	0.0937834	0.374316	0.551763	1.40351	0.771788	1.18457
SL003041	PF4	0.0455961	3.26146	0.0181719	3.9875	0.371461	0.608588	0.771835	1.17657
SL014094	ADGRG5	0.0427067	0.302145	0.11853	0.413458	0.130117	0.437112	0.774301	1.17388
SL011400	PDE1A	0.0477098	0.317833	0.00172818	0.165636	0.31318	0.561339	0.774601	0.856646
SL000459	IGHA1 IGHA2	0.132248	2.40553	0.174751	2.20322	0.592747	0.740383	0.777372	1.16919
SL004856	DSG1	0.85997	1.09677	0.589085	1.34126	0.354752	0.591734	0.778175	0.856146
SL003187	CCL22	0.030851	3.27124	0.132257	2.3512	0.0406787	3.09373	0.783298	1.16173
SL003326	CXCL11	0.0993223	0.414489	0.423707	0.630419	0.287384	0.525462	0.784531	0.849305
SL006528	FAP	0.998001	1.00136	0.633351	0.753356	0.506226	1.44931	0.784579	0.852677
SL006131	FABP1	0.223677	0.512132	0.709427	1.24518	0.607468	0.743938	0.784711	1.16489
SL004154	L1CAM	0.330033	0.569634	0.148888	0.441989	0.0958165	2.64859	0.78617	1.16971
SL004649	TNFSF4	0.163206	0.455225	0.116007	0.416823	0.0919872	2.61636	0.787697	1.15678
SL003674	BCL2L1	0.283012	0.548936	0.691634	0.79887	0.885135	0.92302	0.788215	0.868807
SL005227	ULBP1	0.496119	1.43622	0.30893	1.75889	0.443165	1.53287	0.790181	1.15751
SL000427	CX3CL1	0.828494	0.890882	0.910892	1.06318	0.542338	0.719787	0.790432	0.863463
SL005084	POSTN	0.000811397	0.117408	0.327106	0.59064	0.396856	1.6289	0.790502	0.863219
SL001728	PDGFRA	0.50125	1.44843	0.144705	2.36699	0.840153	1.11909	0.791259	1.16418
SL000398	CYP3A4	0.620817	1.30544	0.265784	1.82879	0.900842	1.072	0.795802	0.869979
SL000450	HSPD1	0.308868	1.75925	0.425536	1.53431	0.936181	1.04533	0.797234	0.868941
SL000540	PLG	0.987056	0.991649	0.581038	1.35115	0.996031	1.00277	0.797334	0.867588
SL005174	IL17RB	0.00305952	6.31554	0.0518105	2.98918	0.032094	3.70029	0.800349	0.864992
SL003362	C3	0.683333	1.24222	0.822853	0.886597	0.69903	0.810213	0.800454	0.866542
SL011772	PES1	0.372232	0.618855	0.00882433	0.208527	0.369061	0.595032	0.800566	1.15748
SL001943	IL6R	0.174427	2.25859	0.0771707	2.86248	0.898294	1.07599	0.80065	1.14315
SL003648	GDI2	0.162179	2.14986	0.0591212	2.82056	0.444166	1.53346	0.800849	1.14641
SL001726	CSF2	0.0127351	0.247247	4.84e-05	0.0711748	0.532066	0.689356	0.801675	0.869011
SL000456	C3	0.204739	2.06985	0.260523	1.94108	0.344889	0.580336	0.802699	1.1468
SL004125	INSR	0.395977	0.632443	0.0497869	0.321795	0.450064	0.662967	0.805096	0.874684
SL002722	CD38	0.101891	0.401832	0.785329	0.855292	0.540042	0.70453	0.80544	0.874078
SL003646	TPM4	0.414203	1.56659	0.425026	1.52836	0.968016	1.02246	0.807021	1.13792
SL014270	CD300C	0.348404	1.66486	0.0251944	3.5903	0.0963112	0.401528	0.807407	1.14055
SL005220	SHH	0.653204	0.788318	0.131447	2.42061	0.000978661	8.86312	0.807949	1.14301
SL004438	CST6	0.251404	1.85772	0.192674	2.07835	0.914262	1.06293	0.809026	0.8709
SL006805	CDC42BPB	0.890114	0.927442	0.153719	0.458374	0.779983	1.17577	0.809857	1.1373
SL009988	ADAM12	0.391573	0.622971	0.578435	0.73294	0.027423	3.60986	0.812252	0.880876
SL006460	GP1BA	0.757577	1.17609	0.213282	1.96171	0.772923	1.17548	0.813739	1.14727
SL003060	FGFR1	0.743516	0.840654	0.63785	0.761698	0.289409	0.548741	0.81387	1.13783
SL000454	HSP90AB1	0.154439	2.18744	0.219721	1.92233	0.93236	1.04938	0.814658	0.880499
SL014469	SHC1	0.519949	0.709298	0.188043	0.480127	0.0701255	0.340545	0.814925	0.878241
SL010617	TPSB2	0.753147	0.843289	0.557148	1.3721	0.0261654	0.239274	0.814979	0.880903
SL012561	REG4	0.305512	0.583913	0.0708646	2.85852	0.380191	1.67189	0.81524	1.13484
SL007306	FAM3B	0.827835	0.89099	0.19085	2.11481	0.891196	1.08032	0.816751	0.88286
SL004271	GFAP	0.213302	1.9663	0.107869	2.40667	0.786942	0.861747	0.817265	0.879772
SL008414	EPHB6	0.512552	1.42629	0.688078	1.24286	0.270675	1.89544	0.817761	1.13442
SL005218	SIGLEC7	0.0489252	2.9578	0.236043	1.94379	0.83027	1.12775	0.818584	1.13139
SL010471	SPOCK2	0.454792	0.666665	0.76346	0.850316	0.0291898	3.4183	0.820584	1.1328
SL008143	UBE2N	0.241323	1.91112	0.611007	1.3198	0.715025	1.22985	0.820782	1.13132
SL010523	HIPK3	0.842666	0.904516	0.961767	0.973163	0.0677087	2.7509	0.82252	1.12824
SL007651	FGF23	0.921729	1.05688	0.426572	1.56915	0.111607	2.49212	0.822637	1.13955
SL003679	IGF2R	0.594598	1.32992	0.275412	1.82629	0.917466	0.944327	0.824151	0.884505
SL011499	PPY	0.31763	1.7057	0.185201	2.10033	0.624288	1.30957	0.824611	0.881193
SL004871	TNFRSF21	0.5235	1.39776	0.144559	2.22184	0.863991	0.91011	0.825437	1.13193
SL005358	PEBP1	0.351285	1.66114	0.266191	1.80238	0.937657	1.04433	0.82545	1.12764
SL012783	WFIKKN1	0.489221	0.676704	0.816926	0.877205	0.0839911	2.60138	0.82686	0.881303
SL014228	SLAMF6	0.161173	2.11386	0.372569	1.64538	0.863263	1.09608	0.82746	0.884367
SL015728	GCKR	0.953865	0.969578	0.341678	1.71215	0.736459	0.826827	0.827599	0.885838
SL000283	B2M	0.681643	0.795289	0.0865033	2.67214	0.419022	0.64225	0.827832	1.12739
SL008936	CHL1	0.402922	1.62032	0.722414	0.827567	0.36236	1.68465	0.832536	1.12026
SL003309	LBP	0.23045	1.94342	0.20633	2.07342	0.367116	0.610715	0.833154	1.12654
SL003179	ITGA1 ITGB1	0.449448	1.51633	0.341681	1.65017	0.757509	1.1898	0.836	1.1175
SL004126	TNFRSF9	0.925844	0.952387	0.117675	0.397101	0.770491	0.853691	0.836354	0.897628
SL003328	CFI	0.0179011	3.80133	0.781433	0.859968	0.264358	0.540607	0.836591	1.12064
SL003690	TNFRSF11A	0.35245	0.612452	0.593951	0.749642	0.923765	0.947076	0.837101	0.893295
SL004363	CLEC11A	0.0262919	0.281899	0.575223	1.34128	0.671064	0.783914	0.840333	1.12269
SL004016	CXCL16	0.856092	1.10523	0.0263402	3.49897	0.734392	1.21195	0.840631	1.11239
SL000344	CTSD	0.257	1.85418	0.2366	1.87395	0.92385	1.05557	0.84064	1.11512
SL008085	HIBADH	0.670664	0.796467	0.125309	2.3711	0.059135	2.82529	0.843226	1.1162
SL002684	CSF1	0.355841	1.63722	0.427556	1.53746	0.469077	1.50518	0.844243	1.1113
SL011100	CD226	0.12493	2.26645	0.968163	1.02235	0.678472	1.2559	0.845483	0.902086
SL016828	EGFR	0.643737	1.27547	0.995141	0.996677	0.579732	0.724699	0.846516	0.893368
SL003655	TKT	0.234754	1.90779	0.20075	2.0182	0.983345	0.988138	0.846576	1.10975
SL003167	CXCL13	0.674686	1.25097	0.230935	0.504217	0.00270185	6.24899	0.847215	0.902743
SL014148	ROBO3	0.950696	0.966443	0.886425	1.07993	0.37339	1.6183	0.847252	1.11112
SL006230	LUM	0.615136	0.750104	0.890064	0.925347	0.137084	0.428146	0.848215	0.898364
SL004009	RAC1	0.28436	1.79594	0.545746	1.37147	0.955559	1.03095	0.854411	1.10507
SL011528	RPS7	0.0664783	2.73418	0.590201	0.737205	0.170632	0.454817	0.855409	1.11131
SL003066	SERPINF1	0.838826	0.895419	0.210544	2.069	0.292325	0.523765	0.857083	0.905251
SL006675	CKAP2	0.249343	1.88112	0.073872	2.67745	0.593305	1.3531	0.857929	0.907735
SL001716	IL12A IL12B	0.887162	0.92437	0.848444	0.896145	0.0735254	2.73069	0.859208	0.906103
SL005231	UNC5D	0.900972	0.936509	0.00601534	0.193749	0.718176	0.819181	0.860252	0.906775
SL010388	PRSS2	0.327723	1.75666	0.446304	0.631615	0.802449	1.15502	0.861298	0.908695
SL005675	ATP5B	0.46056	0.643914	0.319825	1.7836	0.719547	0.819114	0.864739	1.10015
SL004915	CLIC1	0.90842	1.06454	0.376364	1.60998	0.296582	0.565458	0.865908	0.908304
SL014130	CHST6	0.329785	1.71238	0.336502	1.70711	0.00578528	5.20079	0.867528	0.909934
SL003703	BCL2A1	0.722462	0.828393	0.338898	1.6931	0.0833772	2.59815	0.867824	0.913276
SL010612	DKK4	0.0718308	0.347879	0.388006	0.62668	0.32643	0.555743	0.868327	1.09517
SL003785	GAPDH	0.19498	2.05252	0.237428	1.86864	0.423968	1.57865	0.868639	1.09288
SL000668	CD36	0.100451	2.42429	0.752638	1.18497	0.629643	0.762708	0.870398	1.10471
SL004855	CNTN1	0.161386	2.17047	0.36986	1.60566	0.442224	1.54343	0.870426	1.09242
SL002731	FAS	0.686535	0.804131	0.580791	0.736384	0.56628	0.727679	0.873648	0.917765
SL001897	SPINT2	0.917428	0.94299	0.233697	0.51112	0.870538	0.910284	0.874324	0.915725
SL018891	DSCAM	0.708501	1.22184	0.495418	0.663962	0.531279	0.699767	0.874642	0.916377
SL004639	NTRK3	0.202857	0.486854	0.000625096	0.116116	0.505434	0.674428	0.877868	0.916752
SL004829	S100A7	0.135495	0.4554	0.887106	0.925149	0.738025	0.817651	0.879213	0.920216
SL004708	PPBP	0.137951	2.3816	0.108866	2.52225	0.308199	0.562092	0.879767	0.918553
SL000633	FASLG	0.0481901	0.356554	0.910491	1.0626	0.82039	1.15198	0.879955	0.919909
SL020172	RXFP1	0.859473	0.909057	0.185677	2.12979	0.436654	0.634233	0.88137	1.09175
SL006550	ECM1	0.219369	0.511077	0.342665	1.67952	0.929043	0.948253	0.8817	0.923121
SL008190	SPTAN1	0.644986	1.27932	0.253924	0.525523	0.475039	0.668248	0.881741	0.92036
SL004853	ICOSLG	0.683172	0.795537	0.140201	0.433406	0.237787	0.505368	0.883784	0.916322
SL001791	BGLAP	0.70943	0.820231	0.00426688	0.186996	0.100198	0.384752	0.884228	0.917887
SL010458	ESM1	0.866499	0.914884	0.15489	2.22659	0.735998	1.20526	0.884844	0.92326
SL014069	PCSK7	0.896651	1.07198	0.557793	1.38587	0.904962	1.06673	0.885307	1.08766
SL000836	HBA1 HBB	0.312588	1.73567	0.270074	1.78997	0.903993	0.934768	0.885985	1.08035
SL004080	BMPR1A	0.373724	1.60668	0.00504451	5.49825	0.156701	2.22605	0.886574	0.924852
SL004851	ACVRL1	0.447294	0.665523	0.34866	0.597793	0.842089	1.11957	0.887287	0.924654
SL003717	CASP10	0.0338539	3.29577	0.128742	2.29204	0.862978	1.10205	0.888473	1.07797
SL000337	CAPN1 CAPNS1	0.118033	2.35401	0.00380656	5.45697	0.710988	1.22884	0.888781	1.07731
SL010496	CDK5 CDK5R1	0.656662	1.26286	0.0994344	0.399554	0.327925	0.576593	0.889191	0.920798
SL002803	UCHL1	0.752491	1.19628	0.910182	1.06506	0.0219928	0.24931	0.890326	0.929237
SL004142	EFNB3	0.191883	2.09303	0.943186	1.03826	0.0799477	2.80874	0.891045	1.0801
SL004330	CD22	0.9882	1.00773	0.845895	0.901734	0.612654	0.753179	0.891196	1.0843
SL011180	HK1	0.462275	0.651752	0.043774	3.21231	0.00700467	4.87227	0.89121	1.07773
SL010973	PSMA1	0.190386	0.492478	0.786924	1.15496	0.279579	1.80309	0.89127	0.923994
SL001815	SOD2	0.405839	1.55654	0.446091	1.54358	0.269824	0.540479	0.894359	1.07283
SL003951	BDNF	0.169735	2.09243	0.620319	1.31458	0.0871043	2.62183	0.894949	1.07424
SL005694	PRDX6	0.181054	2.06632	0.120032	2.31359	0.784252	0.858339	0.895558	1.07454
SL002506	PLAUR	0.147019	2.2427	0.0286479	3.50628	0.0451601	3.11423	0.895782	1.07484
SL010348	FN1	0.416092	0.640263	0.945892	1.03792	0.855805	0.903173	0.896258	1.07341
SL010466	MFRP	0.376019	0.618732	0.332281	0.594162	0.304054	0.552079	0.896547	1.07906
SL008382	CST5	0.399295	1.58423	0.816441	1.14351	0.0705025	2.79615	0.897054	1.07659
SL005223	IL27RA	0.114077	0.42379	0.642571	1.29121	0.651565	1.27758	0.897296	1.07084
SL004008	PRTN3	0.277761	1.77735	0.0146691	4.43552	0.899503	1.07278	0.897297	0.929538
SL014468	SH2D1A	0.366479	0.625523	0.251088	0.523476	0.176297	0.459845	0.897797	0.935372
SL007274	EFNB2	0.443982	1.52761	0.0704837	0.361787	0.797007	1.15185	0.899641	0.935721
SL007361	CLC	0.369722	0.616099	0.291686	1.80741	0.452804	1.52854	0.902932	0.935407
SL006830	CFHR5	0.457761	0.679119	0.917219	1.05821	0.383754	0.614657	0.907091	0.93536
SL003542	EHMT2	0.451294	0.673401	0.0685168	0.364808	0.003175	0.149474	0.907677	0.939322
SL006523	MFGE8	0.0926107	0.388375	0.713345	1.2213	0.808144	1.1496	0.908567	0.937272
SL004644	EDA	0.959643	1.02776	0.96075	1.02877	0.350407	1.67588	0.908974	0.940128
SL005166	LGALS7	0.400162	0.638149	0.670977	1.2588	0.772169	1.17895	0.91172	0.942871
SL000420	FTH1 FTL	0.0940628	2.51586	0.0121319	4.12384	0.362023	1.67726	0.912448	1.06302
SL000645	MMP10	0.622868	0.769011	0.145819	2.26737	0.982598	1.01303	0.913408	0.944107
SL010461	FCGR1A	0.444255	1.51835	0.0431625	3.60689	0.148024	2.28579	0.914703	1.06004
SL000130	CCNB1	0.549987	1.36472	0.402778	1.58259	0.307731	0.555962	0.914958	0.942882
SL010503	MAPKAPK2	0.302246	1.75217	0.646774	1.28919	0.572099	1.39712	0.91507	1.05808
SL008760	SLITRK1	0.555175	1.3612	0.54235	1.39022	0.635152	0.765674	0.917549	1.05701
SL004511	BPI	0.627354	1.29136	0.104189	2.69589	0.265408	0.524145	0.920691	1.0594
SL004078	BMP7	0.244407	0.523105	0.304074	0.569413	0.075766	2.78633	0.921733	0.946273
SL001796	MPO	0.761125	1.17328	0.222984	2.10591	0.192281	0.4817	0.922204	0.944282
SL009400	CHRDL1	0.663841	0.790128	0.44683	0.660563	0.742315	0.820286	0.923506	1.05288
SL003323	CCL18	0.0838747	2.77691	0.105763	2.48998	0.366912	0.594785	0.926099	0.950114
SL006924	AGRP	0.373811	1.60125	0.179073	2.12874	0.185038	2.07399	0.926226	0.952183
SL018509	RSPO3	0.0702889	2.81223	0.00778926	4.95791	0.0407479	3.16239	0.926719	1.05068
SL011770	LCMT1	0.684792	0.800248	0.67864	0.794545	0.774761	0.847012	0.927385	0.954031
SL004914	PPA1	0.903901	0.936039	0.117678	2.36806	0.668548	1.27535	0.927441	0.951261
SL000554	PRKCD	0.00537093	4.97895	0.618518	1.3522	0.760137	1.18661	0.928686	1.05078
SL004875	IL1RL2	0.245531	0.532835	0.511245	0.701524	0.225177	2.0493	0.929364	1.05067
SL005210	NRCAM	0.275064	1.8309	0.606138	0.760266	0.818679	0.882329	0.931273	1.04831
SL004152	IL18R1	0.410547	1.5483	0.671762	0.784655	0.762726	1.18322	0.933399	1.04644
SL006923	TBP	0.875529	1.08688	0.00762196	0.207502	0.00228069	7.21164	0.933935	1.04614
SL006992	MATN3	0.783422	1.15583	0.543222	1.39216	0.57953	1.3548	0.934173	0.956606
SL010528	UFM1	0.480458	1.48327	0.613564	0.758802	0.00592627	0.201748	0.93458	1.04555
SL004067	PLA2G10	0.693907	0.813069	0.463565	1.49357	0.551949	1.40433	0.935751	0.955648
SL002922	ICAM1	0.102178	2.41104	0.0497997	3.16363	0.314231	1.75595	0.936897	1.0433
SL004591	CSF3R	0.434053	1.51457	0.595341	0.748941	0.842609	1.1138	0.938028	0.960228
SL011530	DYNLRB1	0.924231	0.948267	0.0760928	0.351299	0.0135944	0.24879	0.939405	0.957884
SL008609	FCGR3B	0.647032	1.2835	0.208053	2.15269	0.339982	0.579445	0.939957	1.0434
SL014268	CD200	0.628906	1.30468	0.145129	0.449269	0.599122	0.726828	0.940003	1.04347
SL000338	CAST	0.538735	1.38986	0.327978	1.68957	0.568146	1.38917	0.940404	0.95968
SL004070	RPS27A	0.184497	2.08777	0.117848	2.34554	0.509561	1.45474	0.940833	1.04053
SL007453	MAPK11	0.58883	0.741231	0.384946	0.614934	0.430609	0.609763	0.942388	0.959545
SL014294	EPHA10	0.536866	0.706054	0.0173276	0.253851	0.645452	1.32271	0.945054	0.96068
SL004752	FAM107A	0.466478	0.655471	0.337355	0.567613	0.674154	1.25283	0.945512	1.03886
SL003186	XCL1	0.839047	0.899218	0.717486	1.23762	0.0294869	3.51078	0.946257	0.962459
SL005202	MST1	0.381681	1.63514	0.168175	2.09629	0.46622	0.664884	0.946548	0.96416
SL007151	GPD1	0.0801339	2.68979	0.0388846	3.25471	0.722665	1.22996	0.947021	0.965363
SL010371	ENTPD1	0.771613	0.854187	0.511022	1.43209	0.992766	1.00514	0.94871	0.963306
SL002763	KLK11	0.0836962	0.375917	0.427856	0.639748	0.716393	1.23695	0.948976	1.03579
SL001774	FABP3	0.184358	2.07105	0.301214	1.74402	0.858033	1.10502	0.949361	0.965812
SL004296	AK1	0.160056	2.17119	0.551105	1.37907	0.147576	0.449851	0.950693	1.03434
SL000019	APOA1	0.923803	0.949135	0.944878	0.963573	0.0501928	0.320969	0.950727	1.03374
SL000347	SERPINA6	0.714639	1.22055	0.686476	1.2583	0.0308529	0.296146	0.950756	0.965481
SL008728	NRXN3	0.046006	3.13216	0.194398	2.13504	0.0479878	3.242	0.952028	1.03663
SL000601	TF	0.854632	1.10426	0.774992	0.859112	0.390103	0.606874	0.952681	0.969175
SL006910	CTSV	0.422828	1.54221	0.245234	1.93553	0.0421036	3.21286	0.955734	1.03045
SL005688	YWHAZ	0.248253	1.87614	0.217655	1.92722	0.949661	1.036	0.95621	0.970897
SL000603	PRSS1	0.648845	1.29494	0.748363	1.2075	0.0348071	3.52534	0.956486	1.03141
SL003191	PPBP	0.132338	2.36129	0.137175	2.34461	0.216639	0.499594	0.956772	0.970275
SL000655	KRT18	0.253114	0.532749	0.352914	0.602254	0.273565	0.539808	0.957187	1.03228
SL004910	ALDOA	0.209546	1.98776	0.169609	2.08059	0.953443	0.967882	0.95771	1.02892
SL007804	BGN	0.731453	0.826499	0.893501	0.927769	0.1979	0.491217	0.958711	1.02888
SL003522	ERP29	0.0907676	2.65942	0.0357621	3.16527	0.431786	1.55238	0.959436	1.02753
SL000466	IGFBP2	0.564563	0.733389	0.962276	1.02659	0.881469	0.916577	0.960919	0.971907
SL004579	MRC1	0.675425	0.802316	0.853709	1.11138	0.0620331	0.344886	0.962391	0.9738
SL000414	CFB	0.670672	1.27218	0.584904	1.35101	0.218286	0.499456	0.962584	0.974202
SL002528	PLA2G2A	0.996616	1.00231	0.421197	1.54789	0.117796	0.403241	0.96335	1.02549
SL004812	TPI1	0.181052	2.09829	0.524122	1.4166	0.510313	1.45741	0.963944	1.02487
SL000089	TGFB3	0.8162	1.13613	0.419909	1.58063	0.000435108	10.3317	0.965228	1.02456
SL008102	MDH1	0.190187	2.06006	0.415151	1.53876	0.828785	1.13172	0.966337	0.977401
SL000048	PROC	0.0549471	0.336739	0.618118	0.759019	0.0140546	0.216829	0.966921	0.976049
SL000070	GPC3	0.793104	0.873992	0.587445	0.7385	0.511132	1.46446	0.973527	0.981437
SL000024	F3	0.804524	0.875176	0.137029	2.34252	0.265066	1.92242	0.976598	1.01671
SL003685	NAMPT	0.718028	0.829677	0.931592	1.04807	0.605341	1.34001	0.977872	0.985202
SL004648	TNFSF14	0.297888	1.72814	0.586197	1.35376	0.745817	0.837328	0.978307	1.01511
SL007237	MAP2K4	0.270353	0.543473	0.158634	0.450832	8.61e-05	0.0717675	0.980266	1.01388
SL003739	TNFRSF6B	0.338266	1.68544	0.137214	2.35962	0.822224	1.13602	0.9837	0.989183
SL008380	CTSZ	0.473213	1.4795	0.0929481	2.54926	0.538558	1.41395	0.984127	0.988449
SL003310	VEGFA	0.658587	0.787431	0.512838	1.46423	0.502455	1.46394	0.985195	1.01009
SL006892	ABL1	0.894599	1.07286	0.662111	1.27984	0.412357	1.57623	0.986581	0.990499
SL011708	ARPP19	0.894089	1.07151	0.461187	0.653733	0.654025	0.767153	0.987268	1.00882
SL004625	ADAMTS4	0.591952	1.33006	0.382533	0.616871	0.363291	1.70641	0.988407	1.00828
SL011068	IL17RC	0.954835	0.970117	0.886879	1.08712	0.128436	0.42787	0.988492	0.992364
SL001902	BCAM	0.332026	0.594142	0.493198	0.682529	0.883887	0.910562	0.988581	0.991611
SL011588	RPS3A	0.0868475	2.53286	0.61323	0.752262	0.949248	0.966269	0.991546	1.00626
SL008614	EFNB1	0.416327	0.65093	0.123031	0.431654	0.669078	0.77187	0.99182	1.00553
SL005230	UNC5C	0.822403	1.12772	0.373178	0.616241	0.306967	0.571514	0.991933	0.994143
SL010619	TPSG1	0.637439	1.28247	0.307198	1.79736	0.0786378	2.74562	0.992475	1.00519
SL000396	CYCS	0.233673	1.92098	0.32047	1.68912	0.877357	0.917127	0.993289	0.995531
SL007729	ERAP1	0.997156	1.00202	0.736837	1.20402	0.853094	0.903343	0.993412	1.00458
SL004823	PPIA	0.171029	2.11294	0.485672	1.44865	0.945076	1.04003	0.994483	0.996263
SL008416	MRC2	0.472614	0.674737	0.320334	0.583301	0.0965519	0.391761	0.995639	0.997072
